# Supplementary material for: Synthesis, crystal structure and Hirshfeld surface analysis of hexa­aqua­nickel(II) bis­(4-hy­droxy­benzoate) dihydrate
Source: Acta Crystallogr E Crystallogr Commun. 2022 May 24;78(Pt 6):660–4. doi: 10.1107/S205698902200531X (PMC9431793; doi:10.1107/S205698902200531X)
Supplement: Supplementary file 1 [file e-78-00660-sup1.cif]

##############################################################################
#                                                                            #
# This CIF contains the data in a paper accepted for publication in          #
# Acta Crystallographica Section E. It conforms to the requirements of       #
# Notes for Authors for Acta Crystallographica Section E, and has been       #
# peer reviewed under the auspices of the IUCr Commission on Journals.       #
#                                                                            #
# Full details of the Crystallographic Information File format               #
# are given in the paper "The Crystallographic Information File (CIF):       #
# a New Standard Archive File for Crystallography" by S. R. Hall, F. H.      #
# Allen and I. D. Brown [Acta Cryst. (1991), A47, 655-685].                  #
#                                                                            #
# The current version of the core CIF dictionary is obtainable from          #
# ftp://ftp.iucr.org/pub/cif_core.dic.                                       #
#                                                                            #
# Software is freely available for graphical display of the structure(s)     #
# in this CIF. For information consult the CIF software page                 #
# http://www.iucr.org/resources/cif/software.                                #
#                                                                            #
# This file may be used for bona fide research purposes within the           #
# scientific community so long as proper attribution is given to the journal # 
# article from which it was obtained.                                        #
#                                                                            #
##############################################################################
data_I
_audit_creation_method
;
Olex2 1.3
(compiled 2020.11.12 svn.r5f609507 for OlexSys, GUI svn.r6272)
;
_journal_date_recd_electronic     2022-04-26
_journal_date_accepted     2022-05-19
_journal_name_full     'Acta Crystallographica, Section E'
_journal_year     2022
_journal_volume     78
_journal_issue      6
_journal_page_first     0
_journal_page_last     0
_journal_paper_category     GM
_journal_paper_doi     10.1107/S205698902200531X
_journal_coeditor_code     YZ2020
_publ_contact_author_name     'Jamshid Ashurov'
_publ_contact_author_address
;
Institute of Bioorganic Chemistry Academy of Sciences of Uzbekistan M.Ulugbek,
Str, 83 Tashkent 700125
;
_publ_contact_author_email     'atom.uz@mail.ru'
_publ_contact_author_fax     ?
_publ_contact_author_phone     ?
_publ_section_title
;
Synthesis, crystal structure and Hirshfeld surface analysis of
hexaaquanickel(II) bis(4-hydroxybenzoate) dihydrate
;
_publ_section_title_footnote     .
loop_
    _publ_author_name
    _publ_author_footnote
    _publ_author_address
    'Ruzmetov, Abror' .
;Institute of General and Inorganic Chemistry,
Academy of Sciences of Uzbekistan, 100170,
M. Ulugbek Str 77a, Tashkent,
Uzbekistan
;
    'Ibragimov, Aziz' .
;Institute of General and Inorganic Chemistry,
Academy of Sciences of Uzbekistan, 100170,
M. Ulugbek Str 77a, Tashkent,
Uzbekistan
;
    'Ashurov, Jamshid' .
;Institute of Bioorganic Chemistry,
Academy of Sciences of Uzbekistan, 100125,
Kh. Abdullaev Str 83, Tashkent,
Uzbekistan
;
    'Boltaeva, Zebo' .
;Institute of Bioorganic Chemistry,
Academy of Sciences of Uzbekistan, 100125,
Kh. Abdullaev Str 83, Tashkent,
Uzbekistan
;
    'Ibragimov, Bakhtiyar' .
;Institute of Bioorganic Chemistry,
Academy of Sciences of Uzbekistan, 100125,
Kh. Abdullaev Str 83, Tashkent,
Uzbekistan
;
    'Usmanov, Sultan' .
;
Institute of Chemical Sciences of Kazakhstan NAS, Walikhanov str. 106, Almaty,
050010, Kazakhstan
;
_publ_section_synopsis
;
The title compound [Ni(H~2~O)~6~](PHB)~2~(H~2~O)~2~ (PHB = 4-hydroxybenzoate),
isostructural with the Mg, Co and Mn complexes, was obtained by the reaction
of NiCl~2~, <i>para</i>-hydroxybenzoic acid (PHBA) and monoethanolamine in
aqueous ethanol solution.
;
_chemical_name_systematic
;
Hexaaquanickel(II) bis(4-hydroxybenzoate) dihydrate
;
_chemical_name_common     ?
_chemical_formula_moiety     'H12 Ni O6 2+, 2(C7 H5 O3 -), 2(H2 O)'
_chemical_formula_sum     'C14 H26 Ni O14'
_chemical_formula_iupac     '[Ni (H2 O)6] (C7 H5 O3)2, 2H2 O'
_chemical_formula_weight     477.06
_chemical_melting_point     ?
_space_group_crystal_system     orthorhombic
_space_group_name_H-M_alt     'P b c a'
_space_group_name_Hall     '-P 2ac 2ab'
loop_
    _space_group_symop_operation_xyz
    'x, y, z'
    '-x+1/2, -y, z+1/2'
    '-x, y+1/2, -z+1/2'
    'x+1/2, -y+1/2, -z'
    '-x, -y, -z'
    'x-1/2, y, -z-1/2'
    'x, -y-1/2, z-1/2'
    '-x-1/2, y-1/2, z'
_cell_length_a     11.0812(2)
_cell_length_b     7.63258(17)
_cell_length_c     23.7986(5)
_cell_angle_alpha     90
_cell_angle_beta     90
_cell_angle_gamma     90
_cell_volume     2012.84(7)
_cell_formula_units_Z     4
_cell_measurement_reflns_used     4076
_cell_measurement_theta_min     3.7160
_cell_measurement_theta_max     70.4770
_cell_measurement_temperature     293(2)
_exptl_crystal_description     prism
_exptl_crystal_colour     'clear greenish green'
_exptl_crystal_size_max     0.2
_exptl_crystal_size_mid     0.18
_exptl_crystal_size_min     0.15
_exptl_crystal_density_diffrn     1.574
_exptl_crystal_density_meas     ?
_exptl_crystal_density_method     ?
_exptl_crystal_F_000     1000
_exptl_absorpt_coefficient_mu     2.045
_exptl_absorpt_correction_type     multi-scan
_exptl_absorpt_process_details
;
(CrysAlisPro; Rigaku OD, 2020)
;
_exptl_absorpt_correction_T_min     0.36167
_exptl_absorpt_correction_T_max     1.00000
_diffrn_ambient_temperature     293(2)
_diffrn_source     ?
_diffrn_radiation_type     CuK\a
_diffrn_radiation_wavelength     1.54184
_diffrn_measurement_device_type
                         'XtaLAB Synergy, single source at home/near, HyPix3000'
_diffrn_measurement_device     'four-circle diffractometer'
_diffrn_measurement_method     '\w scans'
_diffrn_detector_area_resol_mean     10.0000
_diffrn_reflns_number     9865
_diffrn_reflns_av_R_equivalents     0.0332
_diffrn_reflns_av_unetI/netI     0.0267
_diffrn_reflns_theta_min     3.715
_diffrn_reflns_theta_max     71.577
_diffrn_reflns_theta_full     67.684
_diffrn_measured_fraction_theta_max     0.991
_diffrn_measured_fraction_theta_full     1.000
_diffrn_reflns_limit_h_min     -13
_diffrn_reflns_limit_h_max     13
_diffrn_reflns_limit_k_min     -9
_diffrn_reflns_limit_k_max     9
_diffrn_reflns_limit_l_min     -29
_diffrn_reflns_limit_l_max     29
_refine_special_details     ?
_reflns_number_total     1949
_reflns_number_gt     1656
_reflns_threshold_expression     'I > 2\s(I)'
_refine_ls_structure_factor_coef     Fsqd
_refine_ls_matrix_type     full
_refine_ls_R_factor_all     0.0400
_refine_ls_R_factor_gt     0.0338
_refine_ls_wR_factor_gt     0.0964
_refine_ls_wR_factor_ref     0.1012
_refine_ls_goodness_of_fit_ref     1.050
_refine_ls_restrained_S_all     1.050
_refine_ls_number_reflns     1949
_refine_ls_number_parameters     169
_refine_ls_number_restraints     0
_refine_ls_hydrogen_treatment     mixed
_refine_ls_weighting_scheme     calc
_refine_ls_weighting_details
              'w=1/[\s^2^(Fo^2^)+(0.0601P)^2^+0.4799P] where P=(Fo^2^+2Fc^2^)/3'
_atom_sites_solution_hydrogens     mixed
_atom_sites_solution_primary     ?
_atom_sites_solution_secondary     ?
_refine_ls_shift/su_max     0.000
_refine_ls_shift/su_mean     0.000
_refine_diff_density_max     0.247
_refine_diff_density_min     -0.432
_refine_ls_extinction_method     none
_refine_ls_extinction_coef     .
loop_
    _atom_type_symbol
    _atom_type_description
    _atom_type_scat_dispersion_real
    _atom_type_scat_dispersion_imag
    _atom_type_scat_source
    'C' 'C' 0.0181 0.0091
                         'International Tables Vol C Tables 4.2.6.8 and 6.1.1.4'
    'H' 'H' 0.0000 0.0000
                         'International Tables Vol C Tables 4.2.6.8 and 6.1.1.4'
    'Ni' 'Ni' -3.0029 0.5091
                         'International Tables Vol C Tables 4.2.6.8 and 6.1.1.4'
    'O' 'O' 0.0492 0.0322
                         'International Tables Vol C Tables 4.2.6.8 and 6.1.1.4'
_computing_data_collection
;
CrysAlisPro (Rigaku OD, 2020)
;
_computing_cell_refinement
;
CrysAlisPro (Rigaku OD, 2020)
;
_computing_data_reduction
;
CrysAlisPro (Rigaku OD, 2020)
;
_computing_structure_solution
;
<i>SHELXT2018/2</i> (Sheldrick, 2015a)
;
_computing_structure_refinement
;
<i>SHELXL2018/3</i> (Sheldrick, 2015b)
;
_computing_molecular_graphics
;
Mercury (Macrae <i>et al.</i>,  2020)
;
_computing_publication_material
;
<i>OLEX2</i> (Dolomanov <i>et al.</i>,  2009)
;
loop_
    _atom_site_type_symbol
    _atom_site_label
    _atom_site_fract_x
    _atom_site_fract_y
    _atom_site_fract_z
    _atom_site_U_iso_or_equiv
    _atom_site_adp_type
    _atom_site_calc_flag
    _atom_site_occupancy
    _atom_site_disorder_assembly
    _atom_site_disorder_group
    Ni Ni1 0.500000 0.500000 0.500000 0.03036(17) Uani d 1 . .
    O O5 0.32084(12) 0.5623(2) 0.48130(6) 0.0376(3) Uani d 1 . .
    O O7 0.54536(14) 0.5367(2) 0.41740(6) 0.0398(3) Uani d 1 . .
    O O6 0.46162(15) 0.2410(2) 0.48559(7) 0.0419(3) Uani d 1 . .
    O O2 0.04307(14) 0.5293(2) 0.58057(6) 0.0428(4) Uani d 1 . .
    O O4 0.31243(14) 0.6490(2) 0.90986(7) 0.0480(4) Uani d 1 . .
    O O3 0.12531(15) 0.5789(3) 0.84390(6) 0.0582(5) Uani d 1 . .
    O O1 0.23544(12) 0.6102(2) 0.58333(6) 0.0505(4) Uani d 1 . .
    C C1 0.13366(16) 0.5753(3) 0.66995(8) 0.0345(4) Uani d 1 . .
    C C2 0.22791(16) 0.6504(3) 0.70019(8) 0.0374(4) Uani d 1 . .
    H H2 0.293016 0.698597 0.680979 0.045 Uiso calc 1 . .
    C C4 0.13027(16) 0.5798(3) 0.78679(8) 0.0384(4) Uani d 1 . .
    C C7 0.13809(17) 0.5705(3) 0.60713(8) 0.0376(4) Uani d 1 . .
    C C3 0.22651(17) 0.6547(3) 0.75802(8) 0.0393(4) Uani d 1 . .
    H H3A 0.289389 0.707250 0.777671 0.047 Uiso calc 1 . .
    C C6 0.03798(18) 0.5014(3) 0.69949(9) 0.0386(4) Uani d 1 . .
    H H6 -0.025565 0.450481 0.679870 0.046 Uiso calc 1 . .
    C C5 0.03600(19) 0.5025(3) 0.75756(9) 0.0418(5) Uani d 1 . .
    H H5 -0.028059 0.451858 0.776878 0.050 Uiso calc 1 . .
    H H6A 0.456(3) 0.183(4) 0.5140(13) 0.057(8) Uiso d 1 . .
    H H5A 0.286(3) 0.486(4) 0.4597(12) 0.065(9) Uiso d 1 . .
    H H7A 0.494(3) 0.496(3) 0.3948(15) 0.061(10) Uiso d 1 . .
    H H6B 0.499(3) 0.183(5) 0.4642(15) 0.075(10) Uiso d 1 . .
    H H7B 0.619(4) 0.487(4) 0.4080(14) 0.081(10) Uiso d 1 . .
    H H5B 0.282(3) 0.586(4) 0.5145(15) 0.085(10) Uiso d 1 . .
    H H4A 0.318(3) 0.739(5) 0.9287(14) 0.088(11) Uiso d 1 . .
    H H4B 0.385(3) 0.609(4) 0.9056(13) 0.085(10) Uiso d 1 . .
    H H3 0.192(3) 0.619(4) 0.8573(14) 0.083(10) Uiso d 1 . .
loop_
    _atom_site_aniso_label
    _atom_site_aniso_U_11
    _atom_site_aniso_U_22
    _atom_site_aniso_U_33
    _atom_site_aniso_U_12
    _atom_site_aniso_U_13
    _atom_site_aniso_U_23
    Ni1 0.0238(3) 0.0401(3) 0.0272(3) 0.00122(16) 0.00049(15) -0.00160(16)
    O5 0.0259(6) 0.0535(9) 0.0333(7) 0.0017(6) 0.0007(5) -0.0023(6)
    O7 0.0314(7) 0.0587(9) 0.0293(7) 0.0001(7) 0.0013(5) -0.0014(6)
    O6 0.0479(8) 0.0403(8) 0.0376(8) -0.0021(7) 0.0052(7) -0.0043(7)
    O2 0.0392(8) 0.0534(9) 0.0357(8) 0.0008(6) -0.0059(6) -0.0053(6)
    O4 0.0352(8) 0.0584(10) 0.0505(9) -0.0020(7) -0.0041(6) -0.0072(7)
    O3 0.0390(8) 0.1039(14) 0.0317(7) -0.0147(9) -0.0008(6) 0.0051(8)
    O1 0.0332(7) 0.0840(11) 0.0343(7) 0.0053(7) 0.0055(5) -0.0011(7)
    C1 0.0287(8) 0.0402(10) 0.0344(10) 0.0023(8) 0.0004(7) -0.0011(7)
    C2 0.0299(9) 0.0441(11) 0.0383(10) -0.0054(8) 0.0022(7) 0.0008(8)
    C4 0.0309(9) 0.0508(11) 0.0333(9) 0.0010(9) -0.0001(7) 0.0027(8)
    C7 0.0320(9) 0.0441(11) 0.0365(10) 0.0075(8) -0.0003(7) -0.0031(8)
    C3 0.0318(9) 0.0477(11) 0.0385(10) -0.0071(8) -0.0024(7) -0.0010(8)
    C6 0.0279(9) 0.0486(12) 0.0392(10) -0.0037(8) -0.0030(8) -0.0009(8)
    C5 0.0283(9) 0.0571(13) 0.0400(11) -0.0059(8) 0.0020(8) 0.0049(8)
_geom_special_details
;
 All esds (except the esd in the dihedral angle between two l.s. planes)
 are estimated using the full covariance matrix.  The cell esds are taken
 into account individually in the estimation of esds in distances, angles
 and torsion angles; correlations between esds in cell parameters are only
 used when they are defined by crystal symmetry.  An approximate (isotropic)
 treatment of cell esds is used for estimating esds involving l.s. planes.
;
loop_
    _geom_bond_atom_site_label_1
    _geom_bond_atom_site_label_2
    _geom_bond_site_symmetry_2
    _geom_bond_distance
    _geom_bond_publ_flag
    Ni1 O5 5_666 2.0893(13) ?
    Ni1 O5 . 2.0893(13) ?
    Ni1 O7 . 2.0482(13) ?
    Ni1 O7 5_666 2.0483(13) ?
    Ni1 O6 5_666 2.0511(15) ?
    Ni1 O6 . 2.0511(15) ?
    O5 H5A . 0.87(3) ?
    O5 H5B . 0.92(4) ?
    O7 H7A . 0.84(3) ?
    O7 H7B . 0.92(4) ?
    O6 H6A . 0.81(3) ?
    O6 H6B . 0.79(3) ?
    O2 C7 . 1.268(2) ?
    O4 H4A . 0.82(4) ?
    O4 H4B . 0.86(4) ?
    O3 C4 . 1.360(2) ?
    O3 H3 . 0.86(4) ?
    O1 C7 . 1.256(2) ?
    C1 C2 . 1.392(3) ?
    C1 C7 . 1.496(3) ?
    C1 C6 . 1.391(3) ?
    C2 H2 . 0.9300 ?
    C2 C3 . 1.377(3) ?
    C4 C3 . 1.390(3) ?
    C4 C5 . 1.387(3) ?
    C3 H3A . 0.9300 ?
    C6 H6 . 0.9300 ?
    C6 C5 . 1.382(3) ?
    C5 H5 . 0.9300 ?
loop_
    _geom_angle_atom_site_label_1
    _geom_angle_atom_site_label_2
    _geom_angle_atom_site_label_3
    _geom_angle_site_symmetry_1
    _geom_angle_site_symmetry_3
    _geom_angle
    _geom_angle_publ_flag
    O5 Ni1 O5 . 5_666 180.00(8) ?
    O7 Ni1 O5 . 5_666 90.14(6) ?
    O7 Ni1 O5 . . 89.86(6) ?
    O7 Ni1 O5 5_666 . 90.14(6) ?
    O7 Ni1 O5 5_666 5_666 89.86(6) ?
    O7 Ni1 O7 . 5_666 180.0 ?
    O7 Ni1 O6 5_666 5_666 91.28(7) ?
    O7 Ni1 O6 5_666 . 88.72(7) ?
    O7 Ni1 O6 . . 91.28(7) ?
    O7 Ni1 O6 . 5_666 88.72(7) ?
    O6 Ni1 O5 . 5_666 90.77(6) ?
    O6 Ni1 O5 . . 89.23(6) ?
    O6 Ni1 O5 5_666 . 90.77(6) ?
    O6 Ni1 O5 5_666 5_666 89.23(6) ?
    O6 Ni1 O6 . 5_666 180.0 ?
    Ni1 O5 H5A . . 113(2) ?
    Ni1 O5 H5B . . 108(2) ?
    H5A O5 H5B . . 116(3) ?
    Ni1 O7 H7A . . 114(2) ?
    Ni1 O7 H7B . . 113(2) ?
    H7A O7 H7B . . 107(3) ?
    Ni1 O6 H6A . . 114(2) ?
    Ni1 O6 H6B . . 123(2) ?
    H6A O6 H6B . . 106(4) ?
    H4A O4 H4B . . 107(3) ?
    C4 O3 H3 . . 110(2) ?
    C2 C1 C7 . . 120.13(17) ?
    C6 C1 C2 . . 118.52(17) ?
    C6 C1 C7 . . 121.33(17) ?
    C1 C2 H2 . . 119.4 ?
    C3 C2 C1 . . 121.21(17) ?
    C3 C2 H2 . . 119.4 ?
    O3 C4 C3 . . 121.67(18) ?
    O3 C4 C5 . . 117.95(17) ?
    C5 C4 C3 . . 120.37(18) ?
    O2 C7 C1 . . 118.49(17) ?
    O1 C7 O2 . . 123.26(18) ?
    O1 C7 C1 . . 118.24(17) ?
    C2 C3 C4 . . 119.41(17) ?
    C2 C3 H3A . . 120.3 ?
    C4 C3 H3A . . 120.3 ?
    C1 C6 H6 . . 119.5 ?
    C5 C6 C1 . . 120.97(18) ?
    C5 C6 H6 . . 119.5 ?
    C4 C5 H5 . . 120.3 ?
    C6 C5 C4 . . 119.50(18) ?
    C6 C5 H5 . . 120.3 ?
loop_
    _geom_torsion_atom_site_label_1
    _geom_torsion_atom_site_label_2
    _geom_torsion_atom_site_label_3
    _geom_torsion_atom_site_label_4
    _geom_torsion_site_symmetry_1
    _geom_torsion_site_symmetry_2
    _geom_torsion_site_symmetry_3
    _geom_torsion_site_symmetry_4
    _geom_torsion
    _geom_torsion_publ_flag
    O3 C4 C3 C2 . . . . 179.3(2) ?
    O3 C4 C5 C6 . . . . 179.88(19) ?
    C1 C2 C3 C4 . . . . 1.2(3) ?
    C1 C6 C5 C4 . . . . 0.6(3) ?
    C2 C1 C7 O2 . . . . -168.06(18) ?
    C2 C1 C7 O1 . . . . 10.9(3) ?
    C2 C1 C6 C5 . . . . 0.1(3) ?
    C7 C1 C2 C3 . . . . -179.30(18) ?
    C7 C1 C6 C5 . . . . 178.40(18) ?
    C3 C4 C5 C6 . . . . -0.4(3) ?
    C6 C1 C2 C3 . . . . -1.0(3) ?
    C6 C1 C7 O2 . . . . 13.7(3) ?
    C6 C1 C7 O1 . . . . -167.37(19) ?
    C5 C4 C3 C2 . . . . -0.5(3) ?
loop_
    _geom_hbond_atom_site_label_D
    _geom_hbond_atom_site_label_H
    _geom_hbond_atom_site_label_A
    _geom_hbond_site_symmetry_A
    _geom_hbond_distance_DH
    _geom_hbond_distance_HA
    _geom_hbond_distance_DA
    _geom_hbond_angle_DHA
    _geom_hbond_publ_flag
    O3 H3 O4 . 0.86(3) 1.84(3) 2.655(2) 157(3) yes
    O4 H4A O5 7_576 0.82(4) 1.97(4) 2.785(2) 173(4) yes
    O4 H4B O2 6_657 0.87(3) 1.88(3) 2.724(2) 163(3) yes
    O5 H5A O4 2_564 0.87(3) 1.91(3) 2.770(2) 169(3) yes
    O5 H5B O1 . 0.92(4) 1.73(4) 2.632(2) 168(3) yes
    O6 H6A O2 8_655 0.81(3) 1.97(3) 2.779(2) 174(3) yes
    O6 H6B O2 4_556 0.79(4) 2.00(4) 2.748(2) 157(4) yes
    O7 H7A O3 2_564 0.84(3) 1.88(3) 2.723(2) 176(3) yes
    O7 H7B O1 5_666 0.93(4) 1.79(4) 2.675(2) 159(3) yes
_shelx_space_group_comment
;
The symmetry employed for this shelxl refinement is uniquely defined
by the following loop, which should always be used as a source of
symmetry information in preference to the above space-group names.
They are only intended as comments.
;
_shelx_estimated_absorpt_T_min     0.685
_shelx_estimated_absorpt_T_max     0.749
_shelx_hkl_file
;
  -1   0   0   -0.02    0.11
  -1   0   0   -0.02    0.10
   1   0   0    0.13    0.07
  -1   0   0    0.26    0.25
  -1   0   0   -0.28    0.18
  -2   0   0  850.56   32.52
  -2   0   0  843.94   32.52
   2   0   0  805.97   32.27
   2   0   0  847.24   32.26
  -2   0   0  853.17   32.98
  -2   0   0  834.42   32.67
  -3   0   0   -0.07    0.45
  -3   0   0    0.08    0.38
  -3   0   0    0.71    0.41
   3   0   0    0.04    0.22
  -3   0   0   -0.12    0.83
  -3   0   0   -0.45    0.68
  -4   0   0 2657.35  101.37
  -4   0   0 2577.63  101.38
  -4   0   0 2618.04  101.72
  -5   0   0   -0.30    0.59
  -5   0   0    0.49    0.78
  -6   0   0  927.89   37.88
  -6   0   0  945.76   37.92
  -7   0   0   -0.46    0.94
  -8   0   0  254.87   11.65
  -8   0   0  278.28   12.01
  -8   0   0  240.70   11.52
  -9   0   0   -0.43    0.96
  -9   0   0    0.82    0.87
 -10   0   0   63.22    4.35
 -10   0   0   65.51    4.31
 -10   0   0   62.01    4.28
 -11   0   0   -1.09    1.16
 -11   0   0   -0.40    0.92
 -11   0   0    1.27    0.98
 -11   0   0    0.44    0.91
 -12   0   0   99.92    5.65
 -12   0   0  107.75    5.61
 -13   0   0   -0.37    0.53
   0   1   0   -0.04    0.19
   0   1   0    0.45    0.20
   0   1   0    0.24    0.14
   0   1   0    0.08    0.18
   0   1   0    0.43    0.16
   0   1   0   -0.05    0.21
  -1  -1   0    0.55    0.16
  -1  -1   0    0.84    0.21
  -1   1   0    0.99    0.20
   1   1   0    0.49    0.22
  -1   1   0    0.58    0.18
   1   1   0    0.95    0.31
  -1   1   0    0.15    0.10
   1   1   0    0.46    0.23
  -2   1   0  818.08   30.82
  -2  -1   0  731.11   30.74
  -2   1   0  816.54   30.82
  -2  -1   0  774.11   30.79
   2   1   0  806.53   31.00
   2   1   0  812.35   30.91
  -2  -1   0  791.73   30.70
  -3  -1   0    0.53    0.28
  -3   1   0    0.55    0.28
  -3   1   0    0.41    0.27
  -3  -1   0    0.31    0.32
  -3   1   0    0.79    0.39
   3   1   0   -0.08    0.39
   3   1   0    0.23    0.27
  -4   1   0  671.45   24.87
  -4  -1   0  606.26   24.72
  -4   1   0  639.52   24.82
  -4  -1   0  627.03   24.80
   4   1   0  580.72   24.56
  -4  -1   0  562.85   26.13
  -4  -1   0  609.74   25.64
  -5  -1   0    0.73    0.44
  -5   1   0    0.15    0.47
  -5  -1   0    2.15    1.43
  -5  -1   0   -0.20    1.02
  -6   1   0   20.30    2.05
  -6  -1   0   18.69    1.99
  -6  -1   0   16.66    2.51
  -6  -1   0   19.61    2.24
  -7  -1   0    1.12    1.31
  -8  -1   0   -0.18    1.16
  -8  -1   0    1.50    1.24
  -8   1   0    0.90    1.03
  -8   1   0    2.31    1.04
  -9  -1   0   -2.28    1.85
  -9   1   0   -0.62    1.28
  -9  -1   0   -1.66    1.28
  -9   1   0    0.19    0.91
  -9   1   0   -0.22    1.09
 -10  -1   0  383.33   17.31
 -10   1   0  410.61   17.45
 -10   1   0  401.24   17.23
 -10  -1   0  386.61   17.26
 -10   1   0  418.87   17.62
 -10   1   0  371.46   17.25
 -11   1   0    2.29    0.90
 -11   1   0   -0.57    1.13
 -11  -1   0   -0.81    1.07
 -11   1   0    0.22    0.96
 -11   1   0    0.21    0.73
 -12   1   0   99.82    5.35
 -12  -1   0  109.33    5.60
 -12  -1   0   96.51    5.54
 -13  -1   0    0.12    0.53
 -13  -1   0    0.35    0.65
   0   2   0 9966.53  382.13
   0   2   0 9999.00  382.25
   0   2   0 9920.03  382.21
   0   2   0 9963.30  381.87
  -1   2   0   -0.22    0.40
   1   2   0    0.43    0.44
   1   2   0    0.28    0.58
   1   2   0    0.24    0.72
  -1   2   0    0.52    0.23
   1   2   0    0.79    0.38
   1   2   0    0.50    0.43
   2   2   0 3281.22  128.05
  -2   2   0 3250.06  127.63
   2   2   0 3372.47  127.83
   2   2   0 3375.20  128.10
  -3   2   0    0.08    0.29
   3   2   0    0.68    0.32
   3   2   0    0.80    0.54
  -4   2   0  132.78    6.15
   4   2   0  138.16    6.42
   4   2   0  123.05    6.46
   5   2   0   -0.16    0.55
  -5  -2   0   -0.32    1.53
  -6  -2   0  613.43   28.41
  -6  -2   0  653.84   27.56
  -7  -2   0    0.35    0.57
  -7   2   0    0.66    0.81
  -8   2   0  218.85   10.14
  -8  -2   0  203.46   11.43
  -9   2   0    0.22    1.11
  -9  -2   0   -0.35    1.31
 -10   2   0    2.93    1.27
 -10  -2   0    3.14    1.24
 -10   2   0    2.06    1.02
 -11   2   0   -0.75    0.92
 -11  -2   0    0.19    0.91
 -11   2   0    1.04    0.87
 -12  -2   0    5.29    1.15
 -12  -2   0    5.51    1.11
 -13  -2   0    0.10    0.51
 -13  -2   0    0.22    0.51
   0   3   0    0.52    0.36
   0   3   0    0.13    0.54
  -1   3   0    0.46    0.47
   1   3   0    0.48    0.77
   1   3   0    1.05    0.52
   2   3   0  817.11   32.74
  -2   3   0  785.27   32.37
   2   3   0  819.77   32.52
   2   3   0  848.35   33.33
   3   3   0    3.48    0.79
  -3   3   0    0.12    0.44
   4   3   0   27.74    2.35
   5   3   0    2.99    0.84
   6   3   0  239.18   11.58
  -7  -3   0    0.52    2.16
  -7  -3   0    0.64    0.84
  -8  -3   0    0.92    1.79
  -8  -3   0   -0.23    0.75
  -9   3   0    0.20    1.09
  -9  -3   0    0.24    0.87
   9   3   0    0.30    1.07
 -10   3   0  276.41   12.37
 -10  -3   0  252.43   12.34
  10   3   0  284.29   13.30
  11   3   0   -0.26    0.92
 -12  -3   0   81.20    4.41
   0   4   0  497.05   20.88
   1   4   0    0.72    0.47
   1   4   0    0.21    0.83
   2   4   0 4650.74  183.66
   2   4   0 4899.95  184.48
   3   4   0    0.59    0.66
  -3   4   0   -0.17    0.52
   3   4   0    0.84    1.28
   4   4   0  642.47   28.87
   4   4   0  688.99   28.06
   5   4   0    1.76    1.01
  -5   4   0   -0.40    0.99
   5   4   0    0.79    0.97
  -5   4   0    0.43    0.58
  -6   4   0  339.19   14.83
   6   4   0  339.12   15.51
  -6   4   0  320.94   14.07
   6   4   0  309.80   14.92
  -7  -4   0   -0.66    2.53
   7   4   0   -1.32    1.57
  -7  -4   0   -0.24    0.75
   7   4   0    0.82    1.12
  -7   4   0    0.34    0.72
  -8  -4   0    0.25    0.90
   8   4   0    1.14    1.20
   9   4   0    0.56    0.98
  -9  -4   0   -0.24    0.81
 -10  -4   0    1.67    0.88
  10   4   0    1.28    1.26
  11   4   0    0.62    0.85
  12   4   0    1.24    0.67
   0   5   0    0.57    0.60
   1   5   0   -0.26    0.86
  -1   5   0   -0.37    1.02
   1   5   0   -0.14    0.61
  -1   5   0    0.29    0.59
   2   5   0  302.97   14.47
   2   5   0  317.29   14.02
  -2   5   0  302.65   13.18
  -2   5   0  304.50   13.69
  -3   5   0    0.71    0.69
   3   5   0    1.51    0.98
  -3   5   0   -0.15    0.74
  -3   5   0   -0.20    0.99
  -4   5   0  226.20   11.00
  -4   5   0  231.49   10.43
   4   5   0  230.83   11.52
  -4   5   0  238.26   10.99
  -5   5   0   -0.17    0.73
   5   5   0    0.61    1.58
  -5   5   0   -0.48    0.99
  -6   5   0   -0.54    0.79
   6   5   0    0.54    1.14
   6   5   0   -0.99    1.72
  -6   5   0    1.28    0.95
   7   5   0   -0.83    1.06
  -7  -5   0   -0.24    0.80
  -7   5   0   -0.36    0.89
   8   5   0  178.13    9.40
  -8  -5   0  181.85    9.10
  -8   5   0  177.19    8.53
  -9  -5   0   -0.63    0.82
   9   5   0    0.48    1.06
  10   5   0   17.94    2.04
 -10  -5   0   17.85    1.84
  11   5   0   -0.43    0.66
   0   6   0   60.06    3.78
   0   6   0   51.93    4.09
  -1   6   0    0.91    0.87
   1   6   0   -0.18    0.82
  -2   6   0  130.01    6.85
  -2   6   0  143.29    7.50
  -3   6   0    1.01    0.82
  -3   6   0    1.43    0.85
  -3   6   0   -0.96    1.50
  -4   6   0  646.09   26.65
  -4   6   0  649.08   27.27
  -5   6   0    0.74    0.93
  -6   6   0   15.86    1.86
  -6  -6   0   11.36    1.69
  -6  -6   0   15.84    3.49
  -7   6   0   -0.18    0.94
  -7  -6   0   -0.21    0.64
  -8   6   0   -0.16    0.74
   8   6   0   -0.42    0.82
  -8  -6   0   -0.18    0.64
  -9  -6   0    0.15    0.47
   9   6   0    0.17    0.71
  10   6   0   29.98    2.18
   0   7   0    0.40    0.75
   0   7   0    1.44    1.10
   1   7   0   -1.17    0.90
  -1   7   0    1.41    1.07
  -1   7   0    0.50    1.51
  -2   7   0   -0.20    0.81
  -2   7   0   -1.01    1.58
  -3   7   0    1.70    0.89
  -3   7   0    5.50    1.71
  -4   7   0    9.58    1.47
  -4   7   0   14.55    2.22
  -5   7   0    1.37    0.96
  -5  -7   0    0.44    2.25
  -5   7   0   -1.08    1.18
  -6   7   0    9.86    1.51
  -6  -7   0    9.03    2.58
  -7   7   0    0.85    0.87
  -8  -7   0   -0.12    0.39
   0   8   0   36.81    2.86
   0   8   0   41.06    3.21
  -1   8   0    0.18    0.77
   1   8   0   -0.33    0.80
  -1   8   0    0.84    1.12
  -2   8   0  105.39    5.69
  -2   8   0  111.71    6.19
  -3   8   0   -0.15    0.62
  -3   8   0    2.02    1.23
  -4  -8   0  115.92    7.54
  -5  -8   0    2.15    1.67
  -5   8   0   -0.12    0.63
  -6   8   0    1.93    0.68
   0   9   0    0.33    0.52
   1   9   0   -0.20    0.48
  -1   9   0   -0.44    0.56
  -2  -9   0    2.48    1.67
  -3  -9   0   -0.81    1.26
  -1   0  -1    0.03    0.13
   1   0   1    0.66    0.12
   1   0  -1    0.10    0.07
  -1   0  -1    0.04    0.20
  -1   0  -1    0.15    0.24
  -1   0   1   -0.02    0.11
  -1   0   1   -0.04    0.19
  -1   0   1    0.06    0.31
  -2   0  -1    0.22    0.27
  -2   0  -1   -0.16    0.22
   2   0   1   -0.03    0.16
  -2   0   1    0.21    0.25
   2   0  -1    0.32    0.16
  -2   0   1   -0.19    0.57
  -2   0   1    0.21    0.31
  -2   0  -1    0.24    0.53
  -2   0  -1   -0.08    0.46
  -3   0   1   -0.24    0.34
  -3   0  -1    0.16    0.41
  -3   0  -1   -0.32    0.33
   3   0  -1   -0.21    0.23
   3   0   1    0.28    0.27
  -3   0  -1   -0.10    0.64
  -3   0  -1   -0.44    0.77
  -3   0   1   -0.24    0.86
  -4   0  -1    0.90    0.44
  -4   0   1    0.78    0.38
  -4   0  -1    1.22    0.50
  -4   0   1   -0.29    0.78
  -4   0  -1   -0.13    0.67
  -4   0  -1    0.27    0.78
  -5   0   1    1.64    0.66
  -5   0  -1    0.74    0.52
  -5   0  -1    0.59    0.57
  -5   0  -1    1.28    0.82
  -5   0   1    0.17    0.81
  -6   0   1    0.77    0.39
  -6   0   1   -0.19    0.84
  -6   0  -1   -0.38    0.77
  -7   0   1    1.20    0.75
  -7   0   1    0.23    0.90
  -7   0  -1   -0.68    0.98
  -8   0   1    0.37    0.95
  -8   0  -1    1.29    0.80
  -8   0   1   -0.18    0.83
  -8   0  -1    0.20    0.86
  -8   0  -1   -1.42    0.90
  -9   0  -1    0.21    0.79
  -9   0   1    0.21    0.85
  -9   0  -1    0.20    0.91
  -9   0  -1   -0.41    0.80
  -9   0   1   -0.21    0.96
 -10   0  -1    2.29    1.07
 -10   0   1    0.68    0.91
 -10   0   1    0.21    0.92
 -10   0  -1    0.63    1.00
 -10   0   1    0.22    1.01
 -10   0  -1   -0.66    1.06
 -11   0   1    0.22    0.82
 -11   0  -1   -0.21    0.90
 -11   0  -1   -0.20    0.85
 -11   0   1    0.22    1.09
 -11   0  -1   -0.44    1.13
 -11   0   1    0.60    0.93
 -12   0   1   -0.18    0.72
 -12   0  -1   -0.54    0.71
 -12   0   1    1.80    0.77
 -12   0  -1    0.84    1.05
 -12   0   1   -0.99    1.08
 -13   0   1    0.12    0.52
 -13   0  -1    0.12    0.46
   0   1   1    0.04    0.15
   0   1   1   -0.03    0.13
   0   1   1    0.29    0.32
   0   1   1    0.05    0.26
   0   1  -1   -0.10    0.25
   0   1  -1    0.08    0.21
   0   1  -1    0.75    0.19
   0   1  -1    0.31    0.21
  -1   1  -1  728.38   27.76
   1   1   1  718.64   27.91
  -1   1   1  716.43   27.63
  -1  -1  -1  690.46   27.72
  -1   1  -1  750.00   27.83
   1   1  -1  700.33   27.79
   1   1  -1  726.18   28.00
   1   1  -1  717.56   27.89
  -1   1  -1  715.02   27.72
  -2   1  -1 2761.40  103.69
  -2  -1  -1 2656.11  103.67
  -2  -1  -1 2585.11  103.63
   2   1   1 2776.66  103.78
  -2   1   1 2616.20  103.60
  -2   1  -1 2831.34  103.72
   2   1  -1 2773.86  103.85
  -2  -1   1 2683.95  103.65
   2   1  -1 2711.66  103.74
  -2   1   1 2738.61  103.67
  -2  -1   1 2465.14  104.09
  -3  -1  -1  392.84   16.29
  -3   1   1  398.08   16.13
  -3   1  -1  424.98   16.38
  -3  -1  -1  403.09   16.34
   3   1  -1  414.71   16.42
  -3   1  -1  414.06   16.39
  -3   1   1  408.33   16.34
  -3  -1   1  393.45   16.31
   3   1  -1  392.28   16.28
   3   1   1  398.05   16.33
  -3  -1   1  416.74   16.28
  -4   1  -1   13.37    1.24
  -4   1  -1   12.92    1.25
  -4  -1  -1   12.24    1.21
  -4  -1  -1   15.18    1.30
   4   1  -1    8.66    1.01
  -4  -1   1   12.47    1.21
   4   1   1   17.08    1.32
  -4   1   1   12.53    1.21
  -4  -1   1   11.53    2.18
  -4  -1  -1    7.82    1.68
  -4  -1  -1    7.51    1.94
  -4  -1   1   11.25    1.61
  -5   1  -1  425.81   17.24
  -5  -1  -1  396.08   17.09
  -5  -1   1  408.40   17.17
  -5   1   1  421.27   17.21
  -5  -1  -1  391.35   18.21
  -5  -1   1  397.69   18.37
  -5  -1   1  414.05   17.54
  -5  -1  -1  403.40   17.84
  -6  -1   1    7.63    1.33
  -6   1   1    8.36    1.31
  -6  -1  -1   11.26    1.80
  -6  -1   1    5.00    1.65
  -6  -1  -1    8.40    1.74
  -7  -1  -1  384.28   17.07
  -7  -1   1  373.45   17.09
  -7   1  -1  374.12   15.89
  -7   1   1  362.08   16.59
  -7  -1   1  366.45   16.60
  -8   1  -1   37.67    2.84
  -8  -1  -1   31.29    3.33
  -8   1   1   35.80    2.80
  -8  -1   1   34.41    3.52
  -8  -1   1   33.30    2.76
  -8  -1  -1   33.79    2.78
  -8   1  -1   33.70    2.69
  -8   1  -1   33.48    2.81
  -8   1   1   32.55    2.76
  -8  -1  -1   37.44    2.95
  -8   1  -1   34.81    2.85
  -9  -1   1   62.61    4.28
  -9  -1  -1   65.63    4.35
  -9  -1   1   57.01    4.92
  -9   1  -1   70.35    4.45
  -9   1   1   64.81    4.33
  -9   1   1   69.09    4.28
  -9   1  -1   66.03    4.26
  -9   1  -1   73.11    4.62
  -9   1   1   73.36    4.61
 -10   1   1  339.67   15.11
 -10  -1  -1  340.95   15.14
 -10   1  -1  325.43   15.04
 -10  -1   1  335.68   15.09
 -10   1   1  333.83   14.91
 -10   1  -1  348.00   15.02
 -10  -1  -1  334.67   15.05
 -10   1   1  326.47   15.08
 -10   1   1  337.86   15.23
 -10   1  -1  342.59   15.28
 -11  -1  -1  228.09   10.75
 -11  -1   1  220.48   10.69
 -11   1   1  226.90   10.76
 -11   1  -1  246.20   10.90
 -11   1  -1  236.93   10.71
 -11  -1   1  236.61   10.80
 -11  -1  -1  229.51   10.77
 -11   1   1  214.64   10.50
 -11   1  -1  234.90   10.96
 -11   1   1  203.44   10.60
 -11   1   1  230.10   10.92
 -12  -1   1   32.46    2.56
 -12   1   1   29.24    2.48
 -12  -1  -1   25.86    2.38
 -12   1   1   26.20    2.34
 -12  -1   1   22.85    2.30
 -12  -1   1   30.72    2.53
 -12  -1  -1   26.73    2.41
 -12   1  -1   27.09    2.29
 -13  -1   1   10.61    1.25
 -13  -1  -1    8.28    1.12
 -13  -1   1   11.93    1.30
 -13  -1  -1   12.10    1.31
   0   2   1 5559.47  211.63
   0   2   1 5623.72  211.84
   0   2   1 5522.77  212.05
   0   2   1 5481.13  212.03
   0   2  -1 5501.48  211.90
   0   2   1 5298.69  211.58
   0   2  -1 5548.75  211.93
   0   2  -1 5610.43  211.62
  -1   2  -1  296.92   11.87
  -1   2   1  286.07   11.54
   1   2   1  296.29   11.88
  -1   2   1  288.86   11.87
   1   2   1  285.84   12.23
   1   2  -1  285.54   11.80
   1   2   1  292.46   11.90
   1   2  -1  282.52   12.19
   1   2  -1  285.16   12.22
  -1   2  -1  298.46   11.55
   1   2   1  291.91   11.86
   1   2  -1  294.41   11.86
   1   2  -1  281.00   12.10
  -1   2   1  283.66   11.50
  -1   2  -1  288.66   11.84
   2   2   1 1500.33   56.17
  -2   2  -1 1418.06   55.92
   2   2   1 1357.32   56.30
   2   2  -1 1464.22   56.16
   2   2  -1 1465.64   56.42
   2   2   1 1443.07   56.14
   2   2   1 1440.21   56.74
   3   2  -1  161.67    7.51
   3   2  -1  157.65    7.27
   3   2   1  164.59    7.33
  -4   2  -1   45.13    2.72
  -4   2   1   43.53    2.67
   4   2  -1   41.30    2.97
   4   2   1   44.17    2.89
  -5  -2  -1   44.73    4.37
  -5  -2   1   43.25    4.05
  -5   2   1   54.49    3.27
   5   2  -1   47.45    3.22
   5   2   1   56.33    3.43
  -6   2   1   16.33    1.85
  -6  -2  -1   13.49    2.45
  -6  -2   1   20.14    3.47
  -6  -2  -1   12.19    2.91
  -7  -2   1   12.79    2.86
  -7  -2  -1    8.04    2.34
  -7  -2  -1    8.47    1.96
  -7  -2   1   11.52    1.52
  -7   2   1   14.45    1.67
  -7   2  -1    9.26    1.42
  -8  -2  -1  179.01   10.15
  -8  -2   1  178.15   10.25
  -8   2  -1  188.46    8.79
  -8   2   1  183.80    8.77
  -8  -2   1  160.32    8.56
  -9   2   1   36.52    3.11
  -9   2  -1   34.29    3.06
 -10   2   1    9.43    1.65
 -10   2  -1    9.05    1.66
 -10  -2  -1    8.57    1.61
 -10   2  -1    9.65    1.61
 -10   2   1    9.06    1.54
 -11   2  -1   10.81    1.74
 -11  -2   1   15.12    1.86
 -11  -2  -1   13.75    1.81
 -11   2   1   16.77    1.85
 -12  -2   1   21.04    2.04
 -12  -2  -1   20.29    1.95
 -12  -2   1   18.14    1.87
 -13  -2   1    2.04    0.63
 -13  -2   1    0.76    0.50
 -13  -2  -1    0.44    0.48
  13   2  -1    0.98    0.90
   0   3   1   -0.28    0.64
   0   3  -1   -0.12    0.59
   0   3   1    0.47    0.46
   0   3  -1    0.41    0.49
   0   3   1    0.79    0.43
   0   3  -1    0.96    0.42
  -1   3   1  950.50   37.88
   1   3   1  920.40   38.14
   1   3   1  980.81   38.45
   1   3  -1  929.92   38.21
   1   3   1  964.76   37.78
   1   3  -1  983.39   37.78
   1   3  -1  962.60   38.27
   2   3  -1  120.34    6.43
   2   3  -1  118.81    6.41
   2   3  -1  127.58    6.12
   2   3   1  126.05    6.13
  -2   3   1  124.79    6.04
  -2   3  -1  142.15    6.12
   2   3  -1  135.20    6.74
   2   3   1  122.46    6.76
   3   3   1   68.05    3.76
   3   3  -1   64.59    3.70
   3   3  -1   63.34    4.02
  -3   3   1   54.87    3.40
   3   3  -1   54.67    4.00
   4   3  -1   92.53    5.08
   4   3  -1   84.71    5.26
   4   3   1   90.30    5.04
   5   3  -1  904.79   36.72
   5   3   1  894.38   36.66
  -6  -3  -1    8.41    2.65
  -6  -3  -1   11.98    3.47
  -6   3   1    7.05    1.34
   6   3   1    7.53    1.41
   6   3  -1    7.82    1.49
  -6   3  -1    5.22    0.98
  -7  -3   1   84.48    5.07
  -7  -3   1   82.19    7.28
  -7  -3  -1   76.05    6.91
  -8  -3   1  191.08    9.05
   8   3  -1  163.37    9.17
  -8  -3  -1  177.55    8.89
  -8  -3   1  182.68   10.99
  -8  -3  -1  154.43   10.36
  -9  -3   1   76.03    5.00
   9   3  -1   83.01    5.60
  -9  -3  -1   74.43    4.95
  -9   3  -1   82.51    4.90
  10   3   1    3.54    1.50
 -10  -3   1    3.95    1.19
  10   3  -1    2.33    1.42
 -10   3  -1    3.24    1.13
 -10   3   1    2.98    1.09
  11   3   1   86.97    5.61
  11   3  -1   96.23    5.75
 -11   3  -1   83.09    4.93
  12   3   1   28.78    2.62
 -12  -3   1   32.41    2.35
   0   4   1   65.30    4.13
   1   4   1  278.91   12.38
   1   4  -1  265.44   12.09
   1   4  -1  259.81   11.60
   1   4   1  261.10   11.63
   2   4  -1   54.14    4.00
   2   4   1   56.52    4.16
   2   4   1   54.80    3.51
   2   4  -1   50.83    3.47
  -2   4   1   56.08    3.55
   3   4  -1   40.12    3.59
   3   4   1   42.96    3.87
   3   4  -1   44.36    3.21
   3   4   1   43.00    3.19
  -3   4   1   45.85    3.13
   4   4   1  386.62   18.42
   4   4  -1  397.49   17.40
   4   4   1  394.24   17.35
  -5   4   1   83.77    4.95
  -5   4  -1   75.99    4.77
   5   4   1   84.83    5.34
   5   4  -1   89.38    5.48
   5   4  -1   71.53    4.90
  -5   4  -1   80.79    4.41
  -5   4   1   82.48    4.42
  -6   4   1   17.93    2.10
  -6   4  -1   13.95    1.92
   6   4  -1   15.05    2.16
  -6   4   1   11.65    1.52
  -6   4  -1   16.45    1.73
   6   4   1   15.79    2.23
   6   4  -1   11.72    1.89
  -7   4  -1   19.50    2.38
  -7   4  -1   20.60    2.06
  -7  -4   1   21.20    4.70
  -7  -4  -1   19.95    4.32
   7   4  -1   21.58    2.86
   7   4   1   14.90    2.49
   7   4  -1   23.31    2.73
  -7  -4   1   21.51    2.39
  -7   4   1   23.02    2.06
   7   4   1   20.04    2.52
  -8  -4   1  103.25    6.20
   8   4  -1   99.83    6.41
   8   4   1  103.71    6.49
  -8  -4  -1  110.22    6.30
  -9  -4  -1    6.73    1.47
   9   4  -1    6.46    1.61
  -9  -4   1    6.50    1.37
   9   4   1    5.35    1.58
  10   4   1    9.50    1.76
  10   4  -1    8.11    1.66
 -10  -4  -1    8.69    1.50
 -10  -4   1    9.85    1.56
  11   4  -1    2.04    0.97
  11   4   1   -0.42    0.82
  11   4  -1    0.21    0.90
  12   4   1    8.89    1.22
  12   4  -1    7.26    1.13
   0   5  -1   -0.28    0.52
   0   5   1    0.14    0.55
   1   5   1  107.71    6.14
  -1   5  -1   87.87    5.27
  -1   5   1   85.79    5.27
  -1   5  -1  102.13    5.06
   1   5  -1   96.57    5.00
  -1   5   1   92.76    4.96
   1   5   1   97.07    5.01
  -2   5  -1   45.79    3.45
  -2   5   1   43.37    3.48
  -2   5   1   51.93    3.24
   2   5   1   52.50    3.76
   2   5  -1   53.93    3.77
  -2   5  -1   55.37    3.29
   2   5   1   55.61    4.36
  -2   5   1   52.06    3.14
  -3   5   1   87.81    4.79
  -3   5  -1   89.00    4.79
  -3   5  -1   80.84    5.14
  -3   5   1   85.01    5.25
  -3   5   1   94.43    5.38
  -3   5  -1   97.77    5.41
   3   5   1   88.13    6.15
   3   5  -1   97.20    5.73
  -3   5  -1   95.27    4.90
   3   5   1   94.42    5.71
  -4   5  -1   68.86    4.38
  -4   5   1   64.54    4.33
  -4   5   1   67.97    3.86
  -4   5  -1   65.86    3.83
   4   5  -1   57.20    4.45
   4   5   1   66.67    4.66
  -4   5   1   58.06    4.10
  -4   5  -1   51.10    3.94
  -5   5   1  109.27    6.25
  -5   5  -1  113.21    6.29
   5   5  -1   99.74    6.58
   5   5   1   86.77    6.31
  -5   5  -1  105.28    5.60
  -5   5   1  110.19    5.66
  -6   5  -1  137.96    7.70
  -6  -5  -1  136.75    9.78
   6   5  -1  134.75    8.28
   6   5   1  134.15    8.21
   6   5   1  148.43    7.99
   6   5  -1  152.14    8.04
  -6   5   1  148.60    7.18
  -6  -5   1  123.74    7.26
  -6   5  -1  149.21    7.20
   7   5  -1   91.86    5.81
  -7   5   1   84.21    4.92
   7   5   1   89.09    5.71
  -7  -5   1   81.20    5.30
  -7  -5  -1   85.37    5.39
  -7   5  -1   88.28    4.99
  -8  -5   1    6.74    1.42
   8   5   1   10.67    1.88
  -8   5  -1   10.60    1.64
   8   5  -1   12.33    2.00
  -8  -5  -1    9.86    1.70
  -8   5   1    9.90    1.48
  -9  -5  -1   89.37    5.24
   9   5   1   91.60    5.51
   9   5  -1   80.77    5.33
  -9  -5   1   85.49    5.16
  10   5   1    0.79    0.81
  10   5  -1    0.59    0.75
 -10  -5  -1    1.17    0.66
  11   5   1   10.88    1.36
  11   5  -1    9.77    1.28
   0   6  -1    9.00    1.49
   0   6   1   13.28    1.67
   0   6   1    9.60    1.86
   0   6  -1   11.49    2.02
   1   6   1   11.62    1.58
   1   6  -1    9.78    1.44
  -1   6  -1   11.73    1.62
  -1   6   1   12.01    1.63
  -1   6  -1    7.82    1.69
  -1   6   1    9.07    1.83
  -2   6   1   21.87    2.15
  -2   6  -1   24.11    2.23
  -2   6   1   22.46    2.51
  -2   6  -1   17.51    2.33
  -3   6   1    7.72    1.33
  -3   6  -1    7.99    1.31
  -3   6   1    8.69    1.39
  -3   6   1    7.26    1.82
  -3   6  -1    4.81    1.53
  -4   6  -1   30.42    2.90
  -4   6   1   31.63    2.90
  -4   6  -1   29.26    2.82
  -4   6  -1   28.71    2.47
  -4   6   1   29.22    2.53
  -5   6  -1   17.03    1.94
  -5   6   1   20.25    2.07
  -6  -6  -1    4.83    2.86
  -6  -6  -1    6.49    1.34
  -6   6  -1   12.67    1.70
  -6  -6   1    6.99    1.33
  -6   6   1   11.77    1.71
  -7  -6   1   18.89    2.08
  -7  -6  -1   20.80    2.16
  -7   6  -1   24.54    2.25
  -7   6   1   21.02    2.11
  -8  -6   1    0.73    0.69
  -8  -6  -1    0.75    0.67
  -8   6  -1    1.41    0.93
  -8   6   1    1.37    0.93
   8   6   1    1.04    0.92
   8   6  -1    1.69    0.95
  -9  -6   1    3.45    0.81
  -9  -6  -1    3.66    0.84
  -9   6   1    2.24    0.73
   9   6  -1    1.69    0.88
   9   6   1    1.67    0.80
  10   6  -1    0.36    0.59
  10   6   1    0.12    0.52
   0   7   1    0.24    1.15
   0   7  -1    0.96    1.16
   0   7   1    0.20    0.75
   0   7  -1    0.60    0.74
  -1   7  -1   50.47    4.16
  -1   7   1   50.37    4.15
  -1   7  -1   60.34    3.92
  -1   7   1   59.74    3.93
   1   7  -1   57.23    3.81
   1   7   1   58.60    3.84
  -2   7   1   22.36    2.65
  -2   7  -1   22.75    2.71
   2   7   1   21.75    2.17
  -2   7  -1   21.44    2.23
  -2   7   1   24.39    2.34
  -3   7  -1  120.85    7.05
  -3   7   1  138.49    7.29
  -3   7   1  124.81    6.57
  -3   7  -1  121.00    6.53
  -4   7   1   21.58    2.05
  -4   7  -1   18.67    2.41
  -4   7   1   14.93    2.26
  -4   7  -1   17.11    1.90
  -5   7   1    7.50    1.59
  -5   7  -1    8.30    1.73
  -5  -7  -1    9.60    2.87
  -5  -7   1    6.47    2.61
  -5   7   1    6.71    1.29
  -5   7  -1    5.81    1.27
  -6   7  -1  110.17    5.75
  -6   7   1  116.29    5.77
  -7   7  -1   73.50    4.03
  -7   7   1   65.02    3.89
  -8   7   1    1.88    0.68
  -8  -7  -1    0.95    0.47
   0   8  -1    1.93    0.97
   0   8   1    0.70    0.87
   0   8  -1    0.40    1.17
   0   8   1    0.20    1.20
   1   8  -1    5.83    1.17
   1   8   1    3.69    0.97
  -1   8   1    4.56    1.18
  -1   8  -1    5.62    1.23
  -1   8  -1    4.20    1.34
  -1   8   1    7.12    1.52
  -2   8   1    8.49    1.42
  -2   8  -1    8.74    1.39
  -2   8   1    9.85    1.83
  -2   8  -1    7.81    1.73
  -3   8   1   -0.15    0.67
  -3   8  -1    0.15    0.67
  -3   8  -1    1.42    1.01
  -4  -8   1   20.93    3.37
  -4  -8  -1   24.89    3.54
  -5  -8  -1    0.54    1.54
  -5  -8   1    0.80    1.56
  -5   8  -1   -0.35    0.59
  -5   8   1   -0.23    0.63
  -6  -8  -1    2.29    1.17
  -6   8   1    1.82    0.68
   0   9   1    0.55    0.58
   0   9  -1    0.22    0.47
  -1   9   1    6.36    0.96
   1   9   1    6.38    0.90
  -2   9   1    0.40    0.49
  -2  -9   1    1.01    1.42
  -2  -9  -1    2.41    1.59
  -3  -9   1    3.67    1.45
  -3  -9  -1    2.95    1.36
   0   0  -2 1432.52   54.98
   0   0   2 1419.92   55.03
  -1   0  -2  163.76    6.70
  -1   0  -2  162.28    6.78
  -1   0  -2  167.23    7.00
  -1   0  -2  168.09    6.68
  -1   0   2  162.28    7.29
  -1   0   2  169.29    7.01
  -2   0  -2 1595.04   62.41
   2   0   2 1594.93   62.14
  -2   0   2 1674.28   62.63
  -2   0   2 1591.76   62.83
  -2   0  -2 1633.54   62.54
  -2   0  -2 1613.99   62.71
  -3   0  -2   75.82    3.76
   3   0   2   72.37    3.38
  -3   0   2   76.45    3.74
  -3   0  -2   75.82    4.01
  -3   0   2   80.67    4.22
  -3   0  -2   82.38    3.98
  -4   0  -2 1315.19   52.55
  -4   0   2 1297.30   52.60
  -4   0   2 1317.48   52.54
  -4   0   2 1363.42   52.95
  -4   0  -2 1386.57   52.84
  -4   0  -2 1387.74   52.79
  -5   0  -2 1731.22   67.59
  -5   0   2 1674.32   67.58
  -5   0  -2 1761.10   67.71
  -5   0   2 1731.50   67.82
  -6   0  -2 1045.89   41.68
  -6   0   2 1023.04   41.72
  -6   0  -2 1052.12   41.68
  -6   0   2 1021.49   41.71
  -7   0   2    0.98    0.70
  -7   0   2    0.93    1.05
  -8   0  -2   38.71    3.02
  -8   0   2   44.73    3.19
  -8   0   2   41.67    3.05
  -8   0  -2   36.13    2.95
  -8   0  -2   46.67    3.34
  -8   0   2   36.66    3.48
  -9   0  -2  328.42   14.47
  -9   0   2  330.42   14.45
  -9   0  -2  317.72   14.25
  -9   0  -2  336.59   14.76
  -9   0   2  307.11   14.31
  -9   0  -2  306.17   14.24
 -10   0   2  132.08    7.29
 -10   0  -2  138.82    7.39
 -10   0  -2  136.68    7.23
 -10   0  -2  135.86    7.26
 -10   0   2  137.21    7.32
 -11   0   2   15.56    2.08
 -11   0  -2   15.59    2.00
 -11   0  -2   17.63    2.19
 -11   0   2   17.91    2.08
 -11   0  -2   15.60    1.98
 -11   0   2   20.52    2.24
 -12   0   2  180.62    8.33
 -12   0   2  162.70    8.22
 -12   0  -2  155.11    8.10
 -12   0   2  177.80    8.17
 -12   0  -2  172.67    8.18
 -13   0  -2   13.88    1.40
 -13   0   2   13.95    1.42
 -13   0   2   13.85    1.38
   0   1  -2    0.03    0.18
   0   1   2    0.36    0.34
   0   1  -2    0.12    0.31
   0   1   2   -0.08    0.41
  -1   1   2  110.19    4.67
  -1   1  -2  105.81    4.39
   1   1   2  103.97    4.40
   1   1   2  109.12    4.49
  -1   1   2  103.61    4.42
  -1  -1  -2  102.79    4.37
   1  -1  -2   99.77    4.22
   1   1  -2  105.04    4.45
   1   1  -2  103.77    4.52
   1   1   2   99.19    4.29
   2   1   2  194.78    7.94
  -2  -1  -2  190.59    7.88
  -2   1   2  184.29    7.83
  -2   1  -2  182.80    7.58
  -2   1  -2  195.09    7.91
  -2   1   2  195.02    7.89
  -2  -1   2  187.10    7.87
   2   1  -2  182.99    7.87
   2   1  -2  199.87    8.01
   3   1   2  272.45   11.16
  -3  -1  -2  265.39   11.14
  -3   1   2  271.34   11.06
  -3   1  -2  274.43   11.20
   3   1  -2  262.46   11.19
  -3  -1   2  278.63   11.20
   3   1  -2  256.89   11.07
  -3   1   2  279.78   11.20
  -3  -1   2  275.76   11.42
  -3  -1   2  240.19   11.71
  -4   1   2  907.12   36.30
  -4  -1  -2  949.18   36.60
  -4   1  -2  945.53   36.63
  -4   1   2  968.16   36.63
   4   1   2  930.75   36.48
  -4  -1   2  958.87   36.64
   4   1  -2  846.51   36.30
  -4  -1  -2  892.20   37.84
  -4  -1  -2  916.76   37.71
  -4  -1   2  940.43   37.03
  -5   1  -2  231.91   10.18
  -5  -1  -2  216.83   10.06
  -5  -1   2  230.86   10.17
  -5   1   2  224.51   10.13
  -5  -1  -2  233.69   11.17
  -5  -1  -2  227.52   10.91
  -5  -1   2  213.97   11.27
  -6   1  -2   63.80    4.02
  -6  -1  -2   60.80    3.97
  -6   1   2   61.09    4.00
  -6  -1   2   65.13    4.08
  -6  -1   2   60.26    4.72
  -6  -1  -2   67.91    4.59
  -6  -1  -2   60.86    4.40
  -7  -1  -2   42.01    3.64
  -7  -1   2   42.61    3.75
  -7   1  -2   35.80    2.78
  -7   1   2   40.44    2.88
  -7  -1   2   43.80    3.44
  -7   1   2   35.57    3.19
  -8   1  -2   71.05    4.55
  -8   1   2   75.77    4.59
  -8  -1  -2   85.46    4.81
  -8   1  -2   73.45    4.56
  -8   1  -2   70.53    4.35
  -8  -1  -2   77.60    5.36
  -8  -1   2   71.35    4.45
  -8  -1  -2   70.38    4.44
  -8   1   2   77.78    4.55
  -8   1  -2   76.50    4.52
  -8  -1   2   72.47    5.38
  -9   1   2    0.64    0.90
  -9  -1   2    1.89    1.01
  -9   1   2    1.55    1.09
  -9   1  -2    0.23    0.94
  -9  -1  -2    2.31    1.16
  -9   1  -2    1.55    1.01
  -9  -1  -2    2.44    1.08
  -9  -1   2    1.66    0.93
  -9  -1  -2    1.25    0.96
  -9   1  -2    2.73    1.11
  -9   1   2    0.42    1.07
  -9  -1   2    0.99    1.36
  -9   1  -2    1.46    1.04
 -10   1   2    2.81    1.31
 -10   1   2    0.23    0.81
 -10   1  -2    1.63    1.05
 -10  -1  -2    0.22    1.03
 -10   1   2    0.80    1.06
 -10  -1   2    1.53    1.00
 -10   1   2    1.98    0.97
 -10   1  -2   -0.41    1.00
 -10   1  -2    2.43    1.03
 -10  -1  -2    1.76    1.03
 -11   1  -2    1.10    1.01
 -11   1   2    1.27    0.99
 -11  -1   2    1.41    1.20
 -11   1   2    5.58    1.25
 -11   1  -2    0.58    1.00
 -11  -1  -2    1.43    1.04
 -11  -1   2    3.69    1.20
 -11   1  -2    3.74    1.06
 -12  -1  -2    0.67    0.80
 -12  -1   2    0.33    0.89
 -12  -1   2    1.32    0.85
 -12   1   2    0.84    0.82
 -12  -1   2    2.38    0.93
 -12   1   2   -0.51    0.75
 -13  -1   2    1.35    0.71
 -13  -1   2    0.99    0.55
 -13  -1  -2    1.57    0.65
  13   1  -2    0.22    0.92
   0   2   2  193.34    8.31
   0   2   2  195.75    8.16
   0   2  -2  188.29    8.26
   0   2   2  195.29    8.57
   0   2  -2  207.63    8.19
   0   2  -2  192.84    8.37
   0   2   2  196.64    8.65
   1   2   2  212.43    9.14
   1   2   2  221.80    9.12
  -1   2   2  218.04    8.83
   1   2  -2  212.34    9.27
  -1   2   2  221.25    9.23
   1   2  -2  212.38    9.56
   1   2  -2  214.74    9.31
  -1   2  -2  209.71    9.02
   1   2  -2  220.38    9.10
   1   2   2  223.80    9.73
  -2   2  -2  121.76    5.15
   2   2   2  115.68    5.32
   2   2  -2  110.02    5.29
   2   2  -2  107.79    5.47
   3   2   2  423.49   17.30
   3   2  -2  403.45   17.45
   3   2   2  433.37   17.33
   3   2  -2  418.91   17.27
  -4   2  -2  527.41   20.95
   4   2  -2  508.78   21.38
  -4   2   2  508.07   20.92
   4   2  -2  511.85   21.17
   4   2   2  519.65   21.23
  -5  -2  -2  330.06   17.64
  -5  -2  -2  351.04   17.36
  -5   2  -2  380.92   15.61
   5   2   2  376.42   15.83
  -5   2   2  368.93   15.62
   5   2  -2  361.17   15.67
  -6   2   2  211.76    9.90
  -6  -2  -2  205.54   11.10
  -6  -2   2  198.10   11.78
  -6  -2  -2  214.02   11.67
  -7  -2   2  212.66   11.76
  -7  -2  -2  203.81   11.29
  -7  -2  -2  196.48   10.86
  -7  -2   2  196.23    9.62
  -7   2   2  219.24    9.71
  -7   2  -2  215.36    9.68
  -8  -2   2   64.70    5.48
  -8  -2  -2   54.19    4.99
  -8  -2   2   67.06    4.24
  -8   2   2   68.59    4.32
  -8   2  -2   69.22    4.31
  -9   2   2   50.96    3.72
  -9   2  -2   51.40    3.76
  -9  -2  -2   43.85    3.43
 -10   2  -2  210.26    9.97
 -10   2   2  203.63    9.85
 -10  -2  -2  193.13    9.66
 -10   2   2  195.03    9.61
 -10   2  -2  199.77    9.64
 -11   2  -2    1.45    1.02
 -11  -2   2    0.19    0.87
 -11  -2  -2    1.71    0.98
 -11   2   2    0.19    0.82
 -12  -2   2  147.14    7.62
 -12  -2   2  164.40    7.62
 -12  -2  -2  164.48    7.63
 -13  -2   2    3.75    0.73
 -13  -2   2    4.89    0.81
 -13  -2  -2    4.15    0.77
  13   2  -2    5.22    1.18
   0   3   2   -0.16    0.60
   0   3  -2    0.09    0.40
   0   3  -2    0.68    0.50
   0   3   2    0.15    0.63
   0   3  -2    0.47    0.54
   0   3   2    0.24    0.39
   0   3   2    0.09    0.40
  -1   3   2  335.92   14.17
   1   3   2  350.09   14.12
   1   3   2  329.85   14.61
   1   3  -2  357.87   14.69
   1   3   2  343.52   14.80
   1   3  -2  327.04   14.35
   1   3  -2  326.88   14.48
   1   3   2  336.98   14.08
   1   3  -2  336.34   14.08
  -2   3   2  692.45   28.21
   2   3   2  659.67   29.04
   2   3  -2  690.62   28.70
   2   3  -2  707.20   28.87
   2   3   2  717.41   28.26
   2   3  -2  701.19   28.69
   2   3  -2  725.97   28.27
   2   3   2  704.28   28.79
   3   3  -2    0.39    0.58
   3   3  -2   -0.15    0.55
   3   3   2    0.46    0.57
  -3   3   2    0.54    0.52
   3   3  -2    0.92    1.25
   4   3  -2   73.88    4.69
   4   3  -2   75.85    4.44
   4   3   2   69.60    4.30
   5   3   2   94.54    5.49
   5   3  -2   91.09    5.75
   5   3  -2   96.10    5.53
  -6   3  -2   -0.56    0.90
  -6  -3  -2    0.46    1.93
  -6  -3  -2    1.06    2.60
   6   3  -2   -0.25    0.78
   6   3   2    0.76    0.72
  -6  -3   2    0.57    0.74
  -6   3  -2    3.73    0.86
  -7  -3   2   15.38    1.90
   7   3  -2   11.05    1.85
  -7  -3   2    8.81    2.84
  -7  -3  -2   10.84    2.58
  -7  -3  -2   12.25    3.08
   8   3  -2   24.97    2.80
  -8  -3   2   25.76    2.59
  -8  -3  -2   22.58    2.46
  -8  -3  -2   27.76    3.72
  -8  -3   2   21.12    3.68
   9   3  -2   14.56    2.25
  -9  -3   2   16.78    2.08
  -9  -3  -2   14.31    1.99
  -9   3  -2   14.99    1.95
 -10  -3   2    4.19    1.13
  10   3  -2    2.60    1.25
 -10   3  -2    3.27    1.21
  10   3   2    2.95    1.28
 -11  -3   2   28.18    2.37
 -11   3  -2   25.47    2.39
  11   3  -2   25.72    2.76
  11   3   2   29.61    2.95
  12   3  -2    4.63    1.34
 -12  -3   2    2.95    0.82
 -12  -3   2    4.09    0.90
  12   3   2    5.15    1.21
   0   4   2  891.92   36.19
   1   4  -2    1.83    0.84
   1   4   2    1.58    0.98
   1   4   2    1.82    0.71
   1   4  -2    2.95    0.84
   2   4   2  362.65   16.86
   2   4   2  377.00   16.13
   2   4  -2  384.36   16.13
  -2   4   2  368.34   16.07
   3   4   2  234.82   11.95
   3   4  -2  236.49   11.06
   3   4   2  235.72   11.03
  -3   4   2  240.69   10.97
   4   4   2  275.35   14.40
   4   4   2  294.12   13.33
   4   4  -2  292.37   13.36
  -5   4  -2    0.20    0.80
  -5   4   2    0.42    0.84
  -5   4   2    0.43    0.54
   5   4  -2    0.22    0.89
  -5   4  -2    0.29    0.69
   5   4   2   -0.26    0.70
   5   4  -2   -0.53    0.96
  -6   4  -2   84.85    5.19
  -6  -4  -2   77.70    6.66
  -6  -4  -2   66.69    7.15
  -6   4  -2   83.40    4.68
  -6   4   2   88.30    4.71
  -6  -4   2   89.56    5.18
   6   4  -2   89.20    5.49
   6   4  -2   78.87    5.63
   6   4   2   79.56    5.58
  -7   4  -2  107.25    6.10
  -7   4  -2  108.10    5.56
   7   4   2   96.19    6.55
  -7  -4   2   98.22    9.11
  -7  -4  -2   92.34    8.40
  -7  -4   2   99.89    5.97
   7   4  -2   97.70    6.20
  -7   4   2   98.40    5.36
  -8  -4   2  153.99    7.93
   8   4   2  145.25    8.12
   8   4  -2  138.31    8.06
  -8  -4  -2  145.46    7.86
  -8   4  -2  139.23    7.18
  -9  -4   2    3.60    1.19
  -9  -4  -2    3.35    1.11
   9   4  -2    4.75    1.49
   9   4   2    3.37    1.27
  10   4   2   33.39    3.11
  10   4  -2   32.80    3.06
 -10  -4   2   26.65    2.61
 -10  -4  -2   27.95    2.58
  11   4  -2   13.40    1.79
  11   4   2   10.43    1.72
  11   4  -2    8.94    1.58
  12   4  -2   11.56    1.35
  12   4   2   12.76    1.45
  12   4  -2   11.37    1.40
   0   5  -2   -0.28    0.54
   1   5   2   59.34    4.43
  -1   5   2   58.89    3.91
  -1   5  -2   54.25    3.79
   1   5  -2   58.66    3.49
  -1   5  -2   56.62    3.46
  -1   5   2   58.61    3.48
  -2   5   2   -1.17    1.13
  -2   5  -2   -0.57    1.00
  -2   5  -2    1.44    0.73
   2   5   2    0.90    0.83
  -2   5   2    0.44    0.62
  -2   5   2    0.89    0.65
   2   5  -2    0.44    0.84
   2   5   2    1.83    1.32
  -2   5   2    1.76    0.63
  -3   5   2   43.36    2.91
  -3   5  -2   45.47    2.90
  -3   5  -2   45.51    3.33
  -3   5   2   41.75    3.35
  -3   5  -2   39.16    3.24
  -3   5   2   46.22    3.43
   3   5   2   41.42    4.08
   3   5  -2   40.24    3.47
   3   5   2   44.11    3.59
  -3   5  -2   39.77    2.84
  -4   5  -2   64.11    3.74
  -4   5   2   66.23    3.83
  -4   5   2   61.64    4.20
  -4   5  -2   52.85    3.96
   4   5   2   67.81    5.45
   4   5   2   54.77    4.41
   4   5  -2   62.78    4.64
  -4   5  -2   57.59    4.15
  -5   5  -2   11.22    1.88
   5   5  -2    9.57    2.00
   5   5   2    9.71    2.04
  -5   5   2   14.73    1.68
  -5   5  -2   13.21    1.68
   5   5  -2   15.42    2.12
  -5  -5   2   13.00    1.76
  -6   5  -2  162.63    8.18
   6   5  -2  168.60    9.01
  -6   5   2  171.25    8.21
  -6  -5   2  169.40    8.57
  -6   5  -2  174.27    8.91
  -6  -5  -2  167.17   10.98
   7   5  -2    7.27    1.76
  -7   5  -2    7.99    1.51
  -7  -5   2    7.99    1.49
   7   5   2    7.43    1.72
  -7   5   2    6.60    1.32
  -7  -5  -2    9.05    2.86
  -7   5  -2    8.63    1.80
   8   5  -2    1.34    1.10
  -8   5   2    1.51    0.89
  -8  -5   2    2.07    0.93
   8   5   2    1.06    1.04
  -8  -5  -2    2.35    1.03
  -8   5  -2    1.79    0.94
  -9  -5  -2   12.95    1.78
  -9  -5   2   12.01    1.73
   9   5  -2   13.06    1.96
   9   5   2   14.49    2.02
  10   5   2   21.36    2.19
  10   5  -2   18.75    2.09
 -10  -5  -2   20.47    1.98
  11   5  -2   12.34    1.42
  11   5   2   10.06    1.33
   0   6  -2    1.76    0.95
   0   6   2    0.22    1.38
   0   6   2   -0.19    0.81
   0   6  -2    0.36    0.75
  -1   6  -2    4.82    1.35
  -1   6   2    7.26    1.60
  -1   6  -2    6.99    1.27
   1   6   2    5.34    1.21
  -1   6   2    7.31    1.32
   1   6  -2    4.78    1.19
   2   6   2   90.54    6.34
  -2   6  -2   87.95    5.66
  -2   6   2   97.74    5.89
  -2   6   2  108.40    5.53
  -2   6  -2   99.69    5.31
   2   6   2   85.00    5.13
  -3   6  -2   13.73    2.10
  -3   6   2   12.65    2.12
  -3   6  -2   15.11    1.76
  -3   6   2   16.30    1.83
   3   6   2   13.13    2.30
  -3   6   2   14.49    1.73
  -4   6   2    5.04    1.50
  -4   6  -2    5.53    1.46
  -4   6  -2    4.21    1.33
  -4   6  -2    3.34    1.01
  -4   6   2    3.68    1.06
  -5   6  -2   40.08    3.45
  -5  -6  -2   34.08    5.07
  -5   6  -2   44.21    3.13
  -5   6   2   33.27    2.86
  -6  -6  -2   72.26    6.78
  -6   6  -2   79.04    4.60
  -6   6   2   84.42    4.70
  -6  -6  -2   65.36    4.57
  -7  -6  -2    3.35    2.27
  -7   6  -2    2.32    1.05
  -7  -6   2    1.79    0.80
   7   6  -2    2.41    1.13
  -7  -6  -2    0.63    0.80
  -7   6   2    0.52    0.80
   8   6  -2   94.73    5.64
  -8  -6  -2   89.25    5.33
  -8  -6   2   90.78    5.30
  -8   6   2  100.84    5.19
  -9   6   2   -0.11    0.59
  -9  -6  -2    1.06    0.63
   9   6  -2    0.34    0.74
   9   6   2    0.33    0.65
  10   6  -2   38.96    2.52
  10   6   2   35.70    2.42
   0   7  -2    0.80    0.86
   0   7   2   -0.21    0.74
   0   7   2   -0.48    1.13
   0   7  -2   -0.48    1.15
  -1   7   2   39.04    3.06
   1   7  -2   31.04    2.76
  -1   7  -2   32.89    2.83
   1   7   2   36.01    2.89
  -1   7   2   33.35    3.28
  -1   7  -2   33.75    3.27
   2   7   2   -0.56    0.80
  -2   7  -2    0.59    0.95
  -2   7   2    0.40    0.84
  -2   7   2   -1.27    1.46
  -2   7  -2   -2.02    1.70
  -3   7   2    8.87    1.45
  -3   7  -2   10.17    1.59
  -3   7   2   11.14    1.59
  -3   7  -2   10.77    2.01
  -3   7   2    8.47    1.83
  -4   7  -2    8.05    1.36
  -4   7   2    7.03    1.30
  -4   7   2    5.88    1.67
  -4   7  -2    6.00    1.65
  -5   7   2   -0.17    0.71
  -5   7  -2   -0.85    0.82
  -5  -7   2    1.27    2.58
  -5   7  -2   -0.88    1.21
  -6   7  -2    9.19    1.46
  -6   7   2    9.56    1.42
  -6  -7  -2    7.60    2.58
  -7   7   2    1.66    0.79
  -7   7  -2    2.56    0.87
  -7  -7  -2    1.20    0.63
  -7  -7  -2    0.23    1.31
  -8  -7  -2    0.72    0.47
  -8   7   2    1.19    0.61
   0   8  -2   25.82    2.33
   0   8   2   27.25    2.32
   0   8  -2   20.41    2.35
   1   8   2    1.68    0.85
  -1   8   2    1.74    0.84
  -1   8  -2    0.52    0.74
   1   8  -2    0.17    0.70
  -1   8  -2    1.05    1.10
  -2   8   2   38.72    2.90
  -2   8  -2   42.68    3.00
  -2   8  -2   39.27    3.31
  -3   8   2    3.73    0.90
  -3   8  -2    4.34    1.00
  -3   8  -2    3.04    1.17
  -4  -8  -2    6.01    2.32
  -4  -8   2    9.49    2.61
  -4   8  -2   12.31    1.76
  -5   8   2    7.53    1.04
  -5  -8   2    3.90    1.75
  -5  -8  -2    3.93    1.76
  -6  -8  -2    5.58    1.43
  -6   8   2   11.62    1.17
   0   9   2    0.11    0.49
   1   9   2    1.50    0.57
  -1   9   2    2.59    0.69
  -1  -9  -2    0.52    1.50
  -2   9   2    8.02    0.97
  -2  -9  -2    7.12    1.77
  -3  -9   2    0.40    1.28
  -3  -9  -2    2.25    1.22
   0   0   3    0.12    0.30
   0   0  -3   -0.11    0.22
  -1   0  -3    0.15    0.39
  -1   0   3    0.06    0.42
  -1   0  -3   -0.03    0.16
  -1   0  -3    0.09    0.23
   1   0   3   -0.06    0.09
  -1   0  -3   -0.12    0.29
  -1   0   3    0.17    0.19
  -2   0   3    1.73    0.82
  -2   0  -3    0.30    0.73
  -2   0  -3    0.06    0.45
  -2   0   3   -0.24    0.72
  -2   0  -3    0.73    0.47
  -3   0   3   -0.26    0.90
  -3   0  -3   -0.24    0.83
  -3   0  -3   -0.47    0.68
  -3   0   3    0.34    0.58
  -3   0  -3    0.96    0.56
   3   0   3    0.06    0.24
  -3   0   3    1.32    0.47
  -4   0  -3    0.15    0.70
  -4   0   3    0.75    0.87
  -4   0  -3    0.37    0.66
  -4   0   3    0.41    0.70
  -4   0  -3   -0.61    0.55
  -4   0   3   -0.49    0.44
  -5   0  -3    0.15    0.82
  -5   0   3   -0.52    0.83
  -5   0   3    0.15    0.56
  -5   0  -3    0.47    0.64
  -6   0  -3   -0.19    0.84
  -6   0   3   -0.80    0.88
  -6   0  -3    0.40    0.82
  -6   0   3    2.37    0.87
  -7   0   3   -0.47    1.05
  -7   0   3    0.25    0.59
  -7   0  -3    0.25    0.80
  -8   0   3    0.19    0.71
  -8   0  -3   -0.38    0.79
  -8   0   3    0.30    0.71
  -8   0  -3   -0.52    0.78
  -8   0   3   -0.37    0.82
  -8   0  -3    0.21    0.83
  -8   0  -3    0.72    0.75
  -9   0   3    0.21    1.03
  -9   0  -3    0.22    1.08
  -9   0  -3   -0.20    0.89
  -9   0  -3   -0.24    0.96
  -9   0   3   -0.21    0.94
  -9   0  -3    0.62    0.90
 -10   0  -3   -0.21    1.01
 -10   0   3   -0.90    1.25
 -10   0  -3   -0.91    1.23
 -10   0  -3    1.31    1.12
 -10   0   3   -0.46    0.87
 -11   0   3   -0.64    1.11
 -11   0  -3    0.20    0.87
 -11   0   3   -0.19    0.95
 -11   0   3   -0.22    0.92
 -11   0  -3   -0.41    0.96
 -12   0  -3    0.17    0.83
 -12   0   3    0.32    0.85
 -12   0   3    0.18    0.76
 -12   0   3    0.54    0.78
 -12   0  -3    0.17    0.65
 -13   0   3   -0.11    0.55
 -13   0   3   -0.25    0.53
 -13   0  -3    0.44    0.65
   0   1   3    0.10    0.26
   0  -1  -3    0.29    0.28
   0   1   3   -0.07    0.41
   0   1  -3    0.15    0.42
   0   1   3    0.10    0.48
  -1   1   3 1502.47   56.43
   1  -1  -3 1450.20   56.01
  -1   1   3 1477.76   56.15
   1   1   3 1483.06   56.14
  -1   1  -3 1412.25   56.16
   1   1   3 1502.04   56.05
  -1  -1  -3 1399.07   56.14
   1   1   3 1419.13   55.89
  -2   1  -3   91.88    3.98
   2   1   3   93.08    4.18
  -2   1  -3   91.41    4.19
  -2  -1  -3   88.06    4.16
  -2   1   3   89.41    4.16
   2   1  -3   89.75    4.11
  -3   1  -3  270.30   10.96
   3   1   3  270.50   10.91
  -3  -1  -3  261.73   10.92
  -3   1   3  266.77   10.88
  -3  -1   3  255.79   10.91
  -3   1   3  264.10   10.94
   3   1  -3  247.34   10.77
   3   1  -3  260.76   10.93
  -3  -1   3  236.03   11.15
  -3  -1   3  268.63   11.60
  -4  -1  -3  101.43    4.75
  -4   1  -3   97.40    4.73
   4   1   3   89.36    4.53
  -4   1   3   95.79    4.57
   4   1  -3   93.91    4.69
  -4   1   3   95.43    4.71
   4   1  -3   82.10    4.40
  -4  -1   3   90.59    4.66
  -4  -1  -3   90.08    5.57
  -4  -1  -3   92.91    5.60
  -5  -1  -3 1526.81   59.70
  -5   1  -3 1554.87   59.71
  -5   1   3 1534.73   59.72
  -5  -1   3 1510.19   59.68
  -5  -1  -3 1515.36   60.58
  -5  -1   3 1442.44   60.99
  -5  -1  -3 1490.48   60.56
  -6   1  -3  148.30    7.35
  -6  -1  -3  140.06    7.28
  -6   1   3  138.08    7.27
  -6  -1   3  140.94    7.30
  -6  -1   3  142.36    8.09
  -6  -1  -3  147.25    7.77
  -6  -1  -3  143.26    7.83
  -7   1  -3  174.85    9.04
  -7  -1  -3  172.00    9.21
  -7  -1   3  173.18    9.49
  -7   1  -3  182.58    8.51
  -7  -1  -3  180.66    8.50
  -7   1   3  176.10    8.41
  -7   1  -3  179.30    8.45
  -7  -1   3  174.13    9.06
  -7   1   3  188.94    9.24
  -8  -1  -3   11.68    2.13
  -8  -1  -3   12.35    1.67
  -8   1  -3   12.86    1.70
  -8   1   3   13.37    1.76
  -8  -1   3   16.39    2.50
  -8  -1   3   14.06    1.75
  -8   1  -3   15.37    1.79
  -8   1   3   17.24    2.27
  -8  -1   3   19.52    2.42
  -8  -1  -3   19.28    2.05
  -8   1   3   15.18    1.91
  -8  -1   3   14.45    1.73
  -8   1  -3   17.51    2.01
  -8   1  -3   16.49    1.96
  -8  -1  -3   15.35    1.81
  -9   1   3   36.22    3.15
  -9   1  -3   33.60    3.08
  -9   1   3   38.00    3.10
  -9   1  -3   40.06    3.21
  -9  -1  -3   40.09    3.27
  -9  -1  -3   33.96    2.98
  -9   1  -3   39.93    3.10
  -9   1  -3   38.55    3.15
  -9  -1   3   37.32    3.76
  -9  -1   3   38.12    3.10
  -9  -1  -3   34.87    3.01
  -9   1   3   39.16    3.09
 -10   1  -3    8.85    1.63
 -10   1   3    8.88    1.69
 -10   1   3    9.47    1.61
 -10   1  -3    6.84    1.47
 -10  -1  -3    8.43    1.56
 -10   1   3    7.01    1.55
 -10  -1   3    6.52    1.57
 -10   1  -3    5.94    1.46
 -10  -1  -3    8.36    1.61
 -11   1   3   93.40    5.42
 -11   1  -3   89.92    5.43
 -11  -1   3   84.54    5.32
 -11  -1   3   92.34    5.36
 -11  -1  -3   94.86    5.43
 -11   1  -3   82.93    5.19
 -11   1   3   89.94    5.34
 -11  -1   3  106.36    5.57
 -12  -1   3    5.02    1.11
 -12   1   3    4.61    1.07
 -12   1  -3    4.76    1.17
 -12  -1   3    4.42    1.08
 -12   1   3    3.63    1.01
 -12  -1   3    7.63    1.28
 -12  -1  -3    4.15    1.09
 -13  -1   3   32.57    2.13
 -13  -1   3   27.54    2.10
 -13  -1  -3   27.73    2.05
  13   1  -3   24.26    2.55
   0   2   3  189.50    7.97
   0   2   3  189.19    8.07
   0   2   3  196.10    8.62
   0   2  -3  199.04    8.44
   0   2   3  186.26    8.37
   0   2  -3  180.90    8.11
  -1   2   3  127.41    5.37
   1   2   3  126.07    5.59
   1   2   3  118.86    5.57
  -1   2   3  128.25    5.72
   1   2  -3  122.99    6.11
   1   2  -3  122.71    5.61
   1   2  -3  128.81    5.60
   1   2  -3  115.70    5.70
  -1   2  -3  122.73    5.50
  -1   2   3  120.50    5.92
   1   2   3  132.37    6.43
   2   2   3  113.12    5.08
   2   2  -3  101.32    5.15
   2   2  -3  103.12    5.00
   3   2   3   80.19    4.00
   3   2  -3   67.89    3.83
   3   2  -3   73.83    4.10
   4   2   3    1.70    0.63
  -4   2  -3    1.64    0.60
  -4   2   3    0.95    0.49
   4   2  -3    2.51    0.71
  -5  -2  -3   65.48    5.53
  -5  -2  -3   58.63    5.11
  -5   2  -3   63.92    3.78
   5   2   3   62.39    3.91
  -5   2   3   63.75    3.81
   5   2  -3   65.28    3.89
  -6   2   3    7.52    1.31
  -6  -2  -3    9.78    2.48
  -6  -2  -3    6.66    2.06
  -6  -2   3    8.95    2.62
  -7  -2  -3   19.82    2.95
  -7  -2   3   19.60    3.33
  -7  -2  -3   22.53    3.12
  -7   2  -3   25.18    2.23
  -7   2   3   23.58    2.14
  -7  -2   3   19.53    2.04
  -8  -2   3   -0.77    1.86
  -8  -2  -3    0.68    1.29
  -8  -2  -3    2.18    0.99
   8   2  -3    2.93    1.20
  -8  -2   3    2.62    0.87
  -8   2  -3    1.39    0.98
  -8   2   3    2.57    1.11
  -9  -2  -3    8.93    1.57
  -9  -2   3    6.68    1.36
  -9   2   3    9.62    1.73
  -9   2  -3    5.76    1.45
 -10   2  -3    0.45    1.06
 -10   2   3    0.61    1.01
 -10  -2  -3    0.21    0.97
 -11  -2   3    2.27    1.06
 -11  -2  -3    3.19    1.06
 -11   2   3    1.65    0.89
  11   2   3    5.55    1.53
 -11   2  -3    4.14    1.24
 -11  -2   3    2.10    0.93
 -12  -2   3    2.08    0.96
 -12  -2  -3    1.75    0.89
 -12  -2   3    2.13    0.89
 -13  -2   3    3.96    0.73
 -13  -2   3    2.65    0.65
 -13  -2  -3    3.40    0.72
  13   2  -3    2.62    0.97
   0   3   3   -0.35    0.65
   0   3  -3    0.10    0.35
   0   3  -3    0.82    0.54
   0   3   3   -0.15    0.64
   0   3   3   -0.36    0.48
   0   3   3    0.60    0.42
   1   3   3 1099.64   43.22
  -1   3   3 1073.43   43.27
   1   3   3 1081.72   43.36
   1   3   3 1124.63   44.03
   1   3  -3 1107.00   43.88
   1   3   3 1104.05   44.01
   1   3  -3 1067.10   43.34
  -1   3   3 1107.19   43.47
   1   3  -3 1115.46   43.68
   1   3  -3 1108.99   43.22
  -2   3   3   59.19    3.45
   2   3   3   59.68    3.49
   2   3  -3   67.35    4.19
   2   3   3   54.69    4.15
   2   3   3   62.02    3.53
   2   3  -3   65.29    3.89
   2   3  -3   59.56    3.52
   2   3   3   57.82    4.01
   3   3  -3  563.88   23.53
   3   3   3  568.32   23.13
   3   3  -3  571.56   23.15
  -3   3   3  559.31   22.97
   3   3  -3  534.13   23.96
   4   3  -3  463.54   19.37
   4   3   3  447.43   19.26
   4   3  -3  453.70   19.70
   5   3   3  357.01   16.06
   5   3  -3  377.00   16.18
   5   3  -3  355.56   16.42
  -6  -3  -3    9.93    2.89
  -6  -3  -3    4.58    2.67
  -6  -3  -3    7.40    2.35
  -6   3  -3    3.16    0.93
   6   3   3    5.37    1.23
   6   3  -3    5.78    1.37
  -6  -3   3    4.73    1.07
   6   3  -3    3.52    1.26
  -6   3  -3    6.27    1.06
  -7  -3   3  210.82   10.23
   7   3  -3  215.32   10.66
  -7  -3  -3  209.31   12.03
  -7  -3   3  219.77   13.20
  -7  -3  -3  217.07   12.45
  -8   3  -3   49.89    3.57
  -8  -3   3   52.24    3.78
   8   3  -3   52.97    4.19
  -8  -3  -3   38.59    4.42
  -8  -3   3   50.90    5.36
  -9   3  -3   46.87    3.41
   9   3  -3   36.45    3.60
  -9  -3  -3   41.52    3.39
  -9  -3   3   43.17    3.50
 -10   3  -3    4.10    1.16
  10   3   3    3.83    1.64
  10   3  -3    3.13    1.29
  11   3   3   58.19    4.39
 -11   3  -3   63.43    3.89
 -11  -3   3   54.70    3.71
 -11  -3   3   60.70    3.74
 -12  -3   3    0.56    0.56
  12   3   3    1.52    0.94
  12   3  -3   -0.43    0.94
   0   4   3   18.91    2.14
   0   4  -3   21.19    2.22
   1   4   3  100.90    5.92
   1   4   3  106.92    6.03
   1   4   3   97.67    5.28
   1   4  -3  104.20    5.33
   1   4  -3   94.14    5.74
  -1   4   3  102.68    5.44
   2   4  -3   14.07    2.05
   2   4   3   17.74    2.41
   2   4  -3   17.29    2.13
   2   4  -3   13.91    1.73
   2   4   3   12.74    1.68
  -2   4   3   15.11    1.72
   3   4  -3   17.55    2.30
   3   4   3   12.08    2.22
   3   4   3   16.39    1.87
   3   4  -3   15.04    2.13
   3   4  -3   16.52    1.89
  -3   4   3   14.17    1.72
   4   4   3   19.06    2.22
   4   4  -3   28.63    2.96
   4   4  -3   23.84    2.46
   4   4   3   26.73    3.36
  -4   4  -3   22.44    1.90
  -4   4   3   22.60    1.88
  -4   4   3   24.87    2.37
  -5   4  -3   15.29    1.88
  -5  -4  -3   12.96    3.40
  -5   4   3   15.18    1.60
  -5   4  -3   14.39    1.58
  -5  -4   3   15.69    1.79
   5   4  -3   13.38    1.91
   5   4  -3   13.99    2.04
   5   4   3   14.87    2.01
  -6  -4  -3   32.48    4.37
  -6   4  -3   37.80    3.12
  -6  -4  -3   33.94    5.34
  -6   4  -3   31.79    2.61
  -6  -4   3   36.02    3.00
  -6   4   3   35.78    2.65
   6   4  -3   36.17    3.28
   6   4   3   36.86    3.46
  -7   4  -3    0.96    0.91
  -7  -4  -3    1.14    2.08
   7   4   3    0.99    1.07
  -7  -4   3    1.43    0.98
   7   4  -3    1.93    1.22
  -7   4  -3    1.78    1.06
  -7  -4   3   -1.41    2.83
  -8   4  -3   39.39    2.97
   8   4  -3   36.61    3.54
  -8  -4  -3   35.50    3.25
  -8  -4   3   38.15    3.31
   9   4   3    7.83    1.74
  -9  -4  -3   11.16    1.76
  -9  -4   3   11.49    1.72
   9   4  -3    7.76    1.69
 -10  -4  -3    6.02    1.22
  10   4   3    3.33    1.37
  10   4  -3    5.67    1.42
  11   4  -3    0.58    0.86
  11   4   3    0.21    0.85
  11   4  -3    0.21    0.94
  12   4  -3    0.27    0.63
 -12  -4  -3    0.36    0.36
  12   4   3    0.27    0.64
  12   4  -3   -0.37    0.52
   0   5  -3    0.14    0.54
   0   5   3   -0.18    0.88
   0   5  -3   -0.53    0.66
   1   5   3  222.43   10.53
  -1   5   3  187.97    9.03
   1   5  -3  200.49    9.08
  -1   5  -3  194.94    9.06
  -1   5   3  210.04    9.62
  -1   5  -3  196.45    9.46
  -2   5   3   18.91    1.81
  -2   5  -3   17.41    1.72
   2   5   3   20.04    2.23
  -2   5  -3   21.70    2.18
  -2   5   3   18.87    2.15
   2   5   3   13.87    2.35
  -2   5   3   16.96    1.65
  -3   5  -3  222.35    9.93
  -3   5   3  225.47   10.04
  -3   5   3  217.76   10.81
  -3   5  -3  212.82   10.41
  -3   5   3  228.71   10.57
  -3   5  -3  229.85   10.54
   3   5   3  221.43   11.75
   3   5  -3  210.76   10.80
  -3   5  -3  221.52    9.97
   3   5   3  227.20   11.01
  -4   5  -3    1.40    0.81
  -4   5   3    0.49    0.66
  -4   5  -3   -0.41    0.90
  -4   5   3    0.42    1.16
   4   5   3    0.40    1.35
   4   5   3    0.83    0.83
  -4   5  -3    0.44    0.87
   5   5  -3   77.88    5.08
  -5   5   3   77.06    4.42
  -5   5  -3   76.08    4.37
  -5   5  -3   79.21    4.99
  -5  -5  -3   58.24    6.59
   5   5   3   67.46    6.12
   5   5   3   63.71    5.03
  -6   5  -3   34.01    3.24
  -6  -5  -3   41.98    5.40
  -6   5  -3   36.40    2.85
  -6   5   3   31.09    2.70
  -6  -5   3   37.89    3.09
   6   5  -3   37.58    3.44
  -7  -5  -3   67.33    6.06
  -7   5  -3   71.50    4.91
  -7   5  -3   72.90    4.36
   7   5   3   65.95    4.84
  -7  -5   3   65.86    4.52
   7   5  -3   69.20    4.92
  -7   5   3   69.99    4.20
  -8  -5   3    3.86    1.16
  -8   5   3    1.31    0.88
   8   5  -3    2.93    1.27
  -8   5  -3    2.72    0.97
  -8  -5  -3    1.41    0.92
   8   5   3    3.14    1.25
   9   5  -3   73.23    4.86
   9   5   3   71.83    4.80
  -9  -5  -3   73.26    4.58
  -9  -5   3   74.27    4.61
  10   5   3    7.34    1.40
 -10  -5  -3    7.76    1.21
  10   5  -3    7.40    1.40
  11   5  -3   17.22    1.66
  11   5   3   14.68    1.60
   0   6  -3   16.54    2.00
   0   6   3   14.52    2.09
   0   6   3   13.30    1.75
   0   6  -3   17.50    1.89
  -1   6  -3    8.25    1.58
  -1   6   3   10.37    1.96
   1   6   3    9.72    1.46
  -1   6  -3   10.39    1.48
   1   6  -3    9.73    1.44
  -1   6   3    9.12    1.47
   2   6   3    3.08    1.31
  -2   6  -3    4.73    1.43
  -2   6   3    0.97    1.37
  -2   6  -3    2.69    1.01
   2   6   3    5.93    1.22
  -2   6   3    5.28    1.21
  -3   6  -3    1.45    0.97
  -3   6   3    0.49    1.19
  -3   6  -3    2.14    1.00
  -3   6   3    1.67    0.85
   3   6   3    0.73    1.14
  -3   6   3    2.13    0.92
  -4   6  -3    1.05    0.83
  -4   6   3    1.30    0.85
  -4   6  -3   -0.25    0.89
  -4   6  -3   -0.24    1.31
  -4   6   3    0.24    1.22
  -5   6  -3    2.39    1.00
  -5   6   3    0.76    0.84
  -5   6  -3    0.78    0.99
  -6   6  -3    0.93    0.93
  -6   6   3    1.49    0.93
  -7   6   3    6.84    1.30
  -7  -6   3    6.45    1.21
  -7  -6  -3    4.00    1.08
  -7   6  -3    6.97    1.44
   7   6  -3    6.27    1.45
  -7  -6  -3    8.41    2.53
  -8  -6   3    3.68    1.01
   8   6  -3    4.41    1.24
  -8  -6  -3    6.74    1.30
  -8   6   3    5.81    1.15
   9   6  -3   -0.33    0.64
  -9  -6  -3    0.91    0.64
  10   6   3    0.77    0.57
  10   6  -3    0.82    0.57
 -10  -6  -3    1.68    0.57
   0   7  -3    0.20    0.79
   0   7   3   -0.21    0.79
   0   7  -3   -0.24    1.07
   0   7   3    1.21    1.13
   1   7  -3   94.76    5.34
  -1   7  -3   94.17    5.35
  -1   7   3   95.18    5.41
   1   7   3   88.06    5.30
  -1   7   3   94.73    5.85
  -1   7  -3   87.97    5.78
  -2   7  -3   28.65    2.51
   2   7   3   21.33    2.20
  -2   7   3   33.60    2.67
  -2   7  -3   19.66    2.61
  -2   7   3   25.10    2.83
  -3   7  -3  156.66    8.61
  -3   7   3  180.29    8.86
  -3   7  -3  162.44    8.10
  -3   7   3  173.63    8.19
  -3   7   3  155.48    7.91
  -4   7   3   12.66    1.64
  -4   7   3   11.89    2.01
  -4   7  -3   11.76    2.02
  -5   7  -3   45.24    3.64
  -5  -7  -3   41.03    4.96
  -5   7  -3   46.34    3.22
  -5   7   3   52.14    3.34
  -6  -7  -3   19.58    3.13
  -6   7  -3   21.07    2.04
  -6   7   3   19.95    1.94
  -7  -7  -3    8.88    1.23
  -7   7   3   11.98    1.43
  -7  -7  -3    8.90    1.92
  -8  -7  -3    0.12    0.44
  -8   7   3    1.15    0.60
   0   8  -3    1.39    1.21
   0   8   3    2.28    0.88
   0   8  -3    1.04    0.88
  -1   8  -3    1.05    1.03
   1   8   3    1.34    0.70
   1   8  -3   -0.16    0.63
  -1   8  -3    0.17    0.73
  -1   8   3    2.07    0.86
  -2   8  -3    5.90    1.61
  -2   8   3    4.39    1.19
   2   8   3    5.84    1.14
  -2   8  -3    5.70    1.27
  -3   8  -3   -0.40    1.01
  -3   8   3    0.58    0.64
  -3   8  -3    0.16    0.68
  -4   8   3    7.49    1.09
  -4   8  -3    6.77    1.39
  -4  -8   3    1.65    1.98
  -4  -8  -3    1.94    2.03
  -5   8   3    4.66    0.90
  -5  -8  -3    2.02    1.58
  -6   8   3    4.93    0.83
  -6  -8  -3    1.68    1.13
   0   9   3   -0.21    0.47
  -1   9   3    6.86    0.95
   1   9   3    6.67    0.90
  -2   9   3    0.85    0.51
  -2  -9  -3   -0.21    1.27
  -3  -9  -3   11.17    1.71
  -3  -9   3   11.66    1.85
   0   0  -4 1546.19   60.19
   0   0   4 1559.21   60.30
  -1   0  -4    2.44    0.64
  -1   0   4    2.06    0.58
   1   0   4    1.25    0.25
  -1   0  -4    1.04    0.38
   1   0  -4    0.60    0.52
  -1   0   4    1.84    0.41
  -2   0  -4 1334.11   53.01
  -2   0  -4 1373.62   52.92
  -2   0  -4 1371.80   52.70
  -2   0   4 1333.01   53.18
  -2   0   4 1390.23   53.88
  -2   0  -4 1369.28   53.28
  -3   0  -4  636.55   24.95
   3   0   4  615.84   24.50
  -3   0   4  592.15   25.10
  -3   0  -4  630.52   24.75
  -3   0  -4  607.61   25.17
  -3   0   4  648.92   25.35
  -4   0  -4 2945.92  114.18
  -4   0   4 2924.60  114.47
  -4   0   4 2940.50  114.14
  -4   0  -4 2956.76  114.40
  -4   0  -4 2957.62  114.04
  -4   0   4 2944.24  114.33
  -5   0  -4  297.59   12.57
  -5   0   4  273.02   12.43
  -5   0  -4  277.93   12.34
  -5   0   4  284.87   12.60
  -6   0  -4  511.14   21.42
  -6   0   4  478.28   21.34
  -6   0  -4  515.29   21.28
  -6   0   4  513.90   21.43
  -7   0  -4  125.20    6.94
  -7   0  -4  118.31    6.08
  -7   0  -4  131.79    6.43
  -7   0   4  112.07    6.07
  -7   0   4  124.69    6.96
  -7   0   4  124.67    6.85
  -8   0  -4   27.28    2.50
  -8   0  -4   31.56    2.63
  -8   0   4   33.51    2.69
  -8   0  -4   32.06    2.77
  -8   0   4   31.99    3.22
  -8   0  -4   27.57    2.55
  -9   0   4  174.91    8.62
  -9   0  -4  185.77    8.75
  -9   0  -4  167.44    8.47
  -9   0  -4  168.47    8.77
  -9   0  -4  159.20    8.40
 -10   0   4  127.76    6.74
 -10   0  -4  117.28    6.63
 -10   0  -4  124.78    6.64
 -10   0   4  116.44    6.65
 -10   0  -4  115.28    6.50
 -10   0  -4  112.56    6.72
 -11   0  -4    2.42    1.10
 -11   0   4    3.18    1.05
 -11   0   4    2.09    0.98
 -11   0  -4    1.42    0.91
 -11   0   4    0.65    0.78
 -12   0   4   60.92    3.76
 -12   0   4   51.40    3.58
 -12   0  -4   51.71    3.52
 -12   0  -4   58.01    3.64
 -12   0   4   58.86    3.60
 -13   0   4   15.07    1.46
 -13   0   4   13.81    1.33
 -13   0  -4   16.39    1.50
   0   1   4   -0.08    0.48
   0   1   4    0.26    0.63
   0   1  -4   -0.08    0.54
   0   1   4    0.22    0.49
   0  -1  -4   -0.12    0.32
   0   1   4   -0.05    0.24
  -1   1  -4  144.50    6.58
   1  -1  -4  147.41    6.40
  -1   1   4  149.53    6.46
  -1  -1  -4  146.01    6.54
  -1   1   4  157.60    6.79
  -1   1   4  163.09    6.81
   1  -1  -4  152.70    6.71
   1   1  -4  159.09    6.75
  -1   1   4  155.35    6.38
   2   1   4    3.33    0.56
  -2   1  -4    3.37    0.58
  -2  -1  -4    2.42    0.64
  -2   1   4    3.42    0.65
  -2   1  -4    3.51    0.69
  -3  -1   4  333.01   15.35
  -3  -1  -4  345.72   15.32
   3   1   4  342.83   14.29
  -3  -1  -4  343.89   14.38
  -3   1  -4  356.47   14.41
  -3   1   4  356.39   14.40
  -4  -1   4   23.67    2.15
  -4  -1  -4   22.95    2.60
  -4  -1   4   23.19    2.99
  -4  -1  -4   22.12    2.42
  -4  -1   4   22.55    1.85
  -4   1   4   23.37    1.88
   4   1  -4   23.91    1.85
  -4   1   4   25.00    1.85
   4   1   4   26.97    1.89
  -4   1  -4   24.51    1.92
  -4  -1  -4   25.90    1.96
  -5  -1  -4   17.39    2.41
  -5  -1   4   19.67    2.75
  -5  -1  -4   22.60    2.45
  -5  -1   4   20.20    1.93
  -5   1   4   17.49    1.81
  -5  -1  -4   19.56    1.89
  -5   1  -4   24.73    2.09
  -6  -1  -4  292.30   12.97
  -6  -1   4  273.11   13.36
  -6  -1  -4  268.34   13.08
  -6  -1  -4  282.37   12.58
  -6   1  -4  271.92   12.51
  -6   1   4  270.52   12.55
  -6  -1   4  270.88   12.55
  -7  -1   4   -0.89    1.35
  -7   1  -4    1.05    0.67
  -7   1  -4    1.10    0.71
  -7  -1  -4    0.16    0.66
  -7  -1  -4    1.02    1.08
  -7  -1   4    0.50    0.63
  -7   1  -4    0.98    0.85
  -7  -1  -4    0.25    0.67
  -7   1   4    1.25    0.74
  -7  -1  -4    0.17    0.68
  -7   1  -4    0.33    0.65
  -7   1  -4    0.86    0.67
  -7   1   4    0.33    0.71
  -7  -1   4    1.37    0.76
  -7  -1  -4    0.61    0.64
  -8   1  -4    0.37    0.73
  -8   1  -4    0.35    0.74
  -8  -1   4   -0.31    1.28
  -8   1   4   -0.19    0.74
  -8  -1   4   -0.37    0.72
  -8  -1  -4   -0.29    1.21
  -8  -1  -4    1.12    0.71
  -8  -1   4   -0.59    0.88
  -8   1   4    0.30    0.84
  -8   1   4   -0.58    0.70
  -8   1  -4    1.83    0.99
  -8  -1  -4    0.21    0.71
  -8   1  -4   -0.20    0.91
  -8   1   4   -0.20    0.79
  -8  -1  -4   -0.18    0.86
  -9   1   4    3.70    1.05
  -9  -1  -4    1.63    1.05
  -9   1  -4    3.48    1.22
  -9   1   4    2.23    1.15
  -9   1  -4    1.77    1.02
  -9  -1  -4    2.32    1.00
  -9   1  -4    0.80    0.84
  -9  -1  -4    1.03    0.95
  -9   1   4    1.46    0.88
  -9  -1   4    0.33    1.26
  -9  -1   4    1.66    0.86
  -9   1  -4    1.68    1.07
 -10   1   4    5.87    1.29
 -10   1  -4    5.34    1.37
 -10  -1  -4    6.27    1.45
 -10   1  -4    6.45    1.39
 -10   1   4    5.66    1.40
 -10  -1   4    6.48    1.42
 -11  -1   4    2.59    1.05
 -11   1   4    2.94    1.03
 -11   1  -4    1.29    1.04
 -11   1  -4    2.52    1.12
 -11  -1   4    1.40    0.96
 -11  -1  -4    0.61    1.01
 -11   1   4    1.42    1.00
 -12   1  -4   -0.35    0.82
 -12  -1   4   -0.70    0.69
 -12   1   4    0.17    0.64
 -12   1  -4    0.47    0.81
 -12  -1   4    0.48    0.78
 -12  -1  -4   -0.65    0.80
 -12   1   4    1.30    0.65
 -12  -1   4    0.80    0.63
 -13  -1   4    6.37    0.93
 -13  -1  -4    3.97    0.78
 -13  -1   4    5.27    0.90
  13   1  -4    4.21    1.18
   0   2   4   21.82    1.47
   0   2   4   22.05    1.97
   0   2  -4   20.26    1.79
   0   2   4   22.93    1.83
   0   2  -4   22.36    1.60
  -1   2   4  285.05   11.55
   1   2   4  287.05   11.78
   1   2   4  285.61   11.78
  -1   2   4  295.14   11.91
   1   2  -4  273.50   12.38
  -1   2  -4  273.96   11.65
   1   2  -4  286.38   11.95
  -1   2   4  286.70   12.27
   1   2   4  273.95   12.78
   2   2   4   76.01    3.90
   2   2  -4   77.25    4.06
   2   2  -4   75.49    3.88
   3   2   4  264.57   10.99
   3   2  -4  246.98   10.88
   3   2  -4  246.52   11.08
  -4   2   4  355.66   15.02
   4   2   4  367.27   15.22
  -4   2  -4  354.12   14.95
   4   2  -4  344.96   15.09
  -4   2   4  364.26   15.01
   4   2  -4  355.82   15.41
  -5  -2  -4  179.15   10.67
  -5  -2  -4  200.73   10.83
  -5   2  -4  188.91    8.92
   5   2   4  188.84    9.12
  -5   2   4  206.33    9.11
  -6  -2  -4  585.61   25.68
  -6  -2   4  552.24   26.35
  -6  -2  -4  582.19   25.57
  -7  -2  -4   28.72    3.38
  -7  -2  -4   27.14    3.33
  -7  -2   4   26.51    3.72
  -7   2  -4   27.81    2.41
  -7   2   4   30.79    2.45
  -7   2   4   27.10    2.40
   7   2  -4   27.02    2.70
  -7  -2   4   28.31    2.44
  -8  -2  -4   51.03    4.35
  -8  -2   4   47.46    4.66
  -8  -2  -4   48.65    4.47
  -8  -2  -4   41.41    3.19
  -8  -2   4   44.32    3.34
  -8   2  -4   49.39    3.47
  -8   2   4   42.72    3.26
  -8   2   4   42.41    3.33
  -9   2  -4   25.60    2.70
  -9   2   4   26.27    2.72
  -9   2   4   32.53    2.78
  -9  -2  -4   30.20    2.66
 -10   2   4  213.43   10.53
 -10   2  -4  224.89   10.76
 -10  -2  -4  231.49   10.62
 -10   2   4  218.91   10.48
 -11  -2   4   -0.41    0.80
 -11   2   4    0.38    0.73
 -11   2  -4    0.21    0.90
 -11  -2  -4    0.18    0.83
 -11   2   4    0.72    0.71
 -12  -2   4  121.79    5.85
 -12  -2  -4  119.96    5.81
  12   2  -4  116.00    6.87
 -12   2  -4  109.16    5.82
 -12  -2   4  103.81    5.76
 -13  -2   4    9.67    1.03
 -13  -2  -4    9.38    1.07
 -13  -2   4    8.29    0.98
  13   2  -4    9.63    1.45
   0   3   4    1.34    0.75
   0   3  -4   -0.14    0.47
   0   3   4   -0.16    0.70
   0   3   4    0.64    0.39
   0   3   4    0.12    0.42
  -1   3   4  767.52   31.39
   1   3   4  791.87   31.38
   1   3   4  776.58   31.42
   1   3   4  786.56   32.29
   1   3  -4  815.70   32.13
  -1   3   4  801.25   31.60
   1   3   4  796.22   32.18
   1   3  -4  763.25   31.69
   2   3   4  736.94   29.65
  -2   3   4  713.39   29.58
   2   3  -4  724.26   30.48
   2   3   4  723.29   30.71
   2   3  -4  732.68   30.05
   2   3  -4  794.49   29.71
   2   3   4  714.27   30.60
   3   3   4    9.92    1.30
   3   3   4   10.24    1.98
   3   3  -4    9.34    1.93
   3   3   4   13.69    1.52
   3   3  -4   13.42    1.70
   3   3  -4   12.89    1.54
   4   3   4    4.08    0.92
   4   3  -4    4.73    1.06
   4   3  -4    2.97    0.97
   5   3   4   12.18    1.73
   5   3  -4   17.46    2.07
   5   3  -4   15.31    2.09
  -6   3  -4   23.32    2.00
  -6  -3  -4   23.26    3.78
  -6  -3  -4   25.23    3.91
  -6   3  -4   26.66    2.37
  -6  -3  -4   24.31    3.28
   6   3  -4   24.56    2.52
  -6  -3   4   24.22    2.30
   6   3   4   20.78    2.44
  -7  -3  -4    2.11    1.78
   7   3  -4    4.08    1.40
  -7  -3   4    2.58    0.99
  -7   3  -4    2.04    0.87
  -7  -3   4   -0.56    2.38
  -7  -3  -4    2.65    2.03
  -8  -3   4   69.66    6.34
  -8  -3  -4   66.88    5.72
  -8  -3   4   71.59    4.66
   8   3  -4   66.92    4.98
  -8   3  -4   72.87    4.47
  -9  -3   4    7.38    1.46
   9   3  -4    3.53    1.39
  -9   3  -4    5.09    1.36
  10   3  -4    6.99    1.78
 -10   3  -4    6.17    1.35
 -11  -3   4   16.25    1.76
 -11   3  -4   16.32    1.88
  11   3   4   18.32    2.36
 -12  -3   4   -0.22    0.53
  12   3   4    0.19    0.77
  12   3  -4    0.85    0.95
   0   4   4 1142.03   45.12
   0   4  -4 1133.59   45.04
   0   4   4 1089.68   44.69
   1   4   4    0.25    0.71
   1   4  -4    2.46    0.94
   1   4   4    1.94    0.73
   1   4   4    2.20    1.07
   1   4   4    0.97    0.62
  -1   4   4    1.93    0.76
   2   4  -4  608.31   24.94
   2   4   4  582.41   24.04
   2   4  -4  556.79   24.59
  -2   4   4  559.24   24.00
   2   4   4  595.81   25.15
   3   4  -4    4.34    1.20
   3   4   4    5.36    1.10
   3   4  -4    4.11    1.02
   3   4  -4    5.14    1.59
   3   4   4    3.32    1.55
  -3   4   4    1.21    0.80
   4   4  -4  291.80   13.05
  -4   4  -4  270.60   12.35
  -4   4   4  285.43   12.43
  -4   4   4  321.55   13.44
   4   4  -4  301.89   14.41
   4   4   4  282.31   14.73
   4   4   4  282.83   13.30
   4   4  -4  304.73   14.13
   4   4  -4  297.65   13.48
  -4   4  -4  281.29   12.87
  -5   4  -4    1.02    0.80
  -5  -4   4   -0.19    0.61
   5   4  -4   -0.22    0.83
  -5   4   4    0.29    0.54
  -5   4  -4    0.15    0.75
   5   4   4    0.53    0.63
   5   4  -4   -0.67    0.85
  -6  -4  -4  271.59   14.56
  -6   4  -4  274.64   12.71
  -6  -4  -4  261.16   15.87
  -6   4  -4  276.88   12.22
  -6   4   4  271.32   12.04
  -6  -4   4  280.41   12.63
   6   4  -4  270.40   12.94
   6   4   4  270.65   13.30
  -7  -4  -4   29.49    3.82
  -7   4  -4   31.12    2.85
  -7   4  -4   26.22    2.44
   7   4   4   30.77    3.24
  -7  -4  -4   20.15    4.08
  -7  -4   4   21.89    4.69
  -7  -4   4   28.19    2.75
   7   4  -4   23.23    2.81
  -8   4  -4   57.58    3.76
   8   4  -4   55.61    4.42
  -8  -4   4   55.95    4.10
   9   4  -4   12.08    1.99
  -9  -4   4   11.67    1.85
  -9  -4  -4    7.97    1.49
   9   4   4    7.78    1.73
  10   4  -4   35.55    3.13
 -10  -4  -4   28.05    2.55
  10   4   4   32.26    3.11
  10   4  -4   28.41    2.97
  11   4  -4   -0.19    0.74
  11   4   4   -0.20    0.92
  11   4  -4    2.02    0.98
  12   4   4    7.31    1.08
  12   4  -4    5.89    1.03
   0   5  -4   -0.14    0.55
   0   5   4   -0.44    0.56
   0   5  -4    0.18    0.62
   0   5   4   -0.19    0.97
  -1   5  -4   62.18    4.16
  -1   5   4   65.02    4.22
   1   5   4   70.77    4.92
  -1   5   4   62.31    3.82
  -1   5  -4   66.91    3.86
   1   5  -4   72.36    3.94
  -2   5   4  135.54    7.61
  -2   5   4  139.55    6.94
  -2   5  -4  153.99    7.01
  -2   5  -4  128.73    7.20
  -2   5   4  150.04    7.51
   2   5   4  157.35    8.59
  -2   5   4  140.60    6.87
  -3   5   4    9.52    1.36
  -3   5  -4   11.24    1.35
  -3   5   4    9.14    1.64
  -3   5  -4    9.71    1.58
  -3   5   4   10.04    1.79
  -3   5  -4    7.59    1.44
   3   5   4   11.71    2.31
  -3   5  -4    8.78    1.34
  -3   5   4    8.38    1.32
   3   5   4    8.80    1.63
  -4   5  -4  122.45    6.36
  -4   5   4  137.35    6.59
  -4   5  -4  125.69    6.86
  -4   5   4  130.99    6.96
   4   5   4  120.79    8.34
   4   5   4  138.00    7.56
  -4   5  -4  123.92    6.96
   5   5  -4    1.26    1.11
  -5   5  -4   -0.17    0.86
  -5   5   4    0.18    0.79
   5   5   4    1.95    1.70
   5   5   4    0.91    0.82
  -5   5  -4   -0.24    0.96
  -5  -5  -4    3.82    3.40
  -6   5   4    4.12    1.17
   6   5  -4    3.00    1.33
  -6   5  -4    5.19    1.26
  -6  -5   4    3.98    1.06
  -6   5  -4    3.10    1.24
  -6  -5  -4    5.05    2.98
  -7   5   4    2.10    0.90
  -7  -5   4    0.69    0.80
   7   5  -4    2.23    1.35
   7   5   4    2.69    1.24
  -7   5  -4    1.15    0.93
  -7  -5  -4    0.42    2.09
  -7   5  -4    4.20    1.32
   8   5  -4    0.79    1.09
  -8  -5   4    1.12    0.83
  -8  -5  -4    0.47    0.73
   8   5   4    1.55    1.16
  -8   5  -4    2.19    1.06
  -8  -5  -4    2.48    1.42
   9   5   4    0.92    0.99
  -9  -5  -4    0.20    0.71
   9   5  -4    1.62    1.00
 -10  -5  -4    0.16    0.51
  10   5  -4    0.93    0.76
  10   5   4   -0.19    0.86
  11   5  -4   15.86    1.54
  11   5   4   14.15    1.54
   0   6  -4  147.42    7.30
   0   6   4  150.81    7.43
   0   6  -4  136.46    7.54
   0   6   4  144.00    7.71
  -1   6  -4   23.22    2.28
   1   6  -4   28.50    2.42
  -1   6   4   31.40    2.60
   1   6   4   26.02    2.40
  -1   6  -4   23.71    2.57
  -1   6   4   31.38    2.94
  -2   6  -4   54.96    3.61
  -2   6   4   61.06    3.79
   2   6   4   46.37    3.41
   2   6   4   54.60    4.69
  -2   6   4   57.30    3.58
  -2   6  -4   49.24    3.89
  -2   6   4   53.12    4.13
  -3   6  -4   10.25    1.49
  -3   6   4   10.11    1.52
  -3   6  -4    9.24    1.77
  -3   6   4   11.09    2.04
   3   6   4    7.55    1.93
  -3   6   4   10.49    1.53
  -4   6  -4   74.37    5.03
  -4   6   4   78.77    5.15
  -4   6  -4   72.89    5.00
  -4   6  -4   74.97    4.50
  -4   6   4   84.41    4.76
  -5  -6  -4   -1.62    2.70
  -5   6  -4    1.31    1.08
  -5   6   4    0.19    0.75
  -5   6  -4    0.55    0.93
  -6   6  -4   21.41    2.53
  -6  -6  -4   23.83    4.03
  -6   6  -4   22.12    2.20
  -6   6   4   23.08    2.24
   6   6  -4   13.65    2.10
  -7  -6  -4    6.04    2.29
   7   6  -4    4.79    1.30
  -7  -6  -4    1.90    0.86
  -7   6  -4    3.56    1.16
  -7   6   4    5.70    1.17
  -7  -6   4    5.74    1.15
  -8  -6  -4  147.66    7.67
  -8  -6  -4  128.56    6.98
   8   6  -4  136.73    7.27
  -8   6   4  144.78    6.76
   9   6  -4   -0.16    0.69
  -9  -6  -4    0.30    0.58
 -10  -6  -4    6.68    0.87
  10   6  -4    7.95    1.03
   0   7   4    0.21    0.75
   0   7  -4    0.20    0.79
   0   7  -4    1.18    1.04
   0   7   4    2.17    1.32
   1   7  -4   30.97    2.66
  -1   7   4   32.47    2.72
   1   7   4   26.44    2.53
  -1   7  -4   33.95    2.77
  -1   7  -4   27.67    2.95
  -1   7   4   28.02    3.05
  -2   7   4    6.54    1.30
   2   7   4    5.46    1.11
  -2   7  -4    4.86    1.23
  -2   7  -4    5.55    1.54
  -2   7   4    8.59    1.80
  -3   7   4   18.04    1.93
  -3   7   4   19.04    2.05
  -3   7  -4   14.26    1.85
  -3   7  -4   21.49    2.66
  -3   7   4   22.45    2.72
  -4  -7  -4   17.23    3.66
  -4   7   4   23.99    2.20
  -4   7  -4   22.14    2.13
  -4   7  -4   16.33    2.25
  -5   7  -4    1.75    1.20
  -5  -7  -4    1.25    2.43
  -5   7  -4    1.83    0.89
  -5   7   4    1.35    0.87
  -6  -7  -4    2.61    1.93
  -6   7  -4    5.02    1.09
  -6   7   4    4.92    1.05
  -7  -7  -4    1.77    1.19
  -7  -7  -4    0.15    0.56
  -7   7   4    0.91    0.70
  -8  -7  -4   11.73    1.37
  -8  -7  -4   10.77    1.22
  -8   7   4   11.34    1.20
   0   8  -4   86.81    4.84
   0   8   4   91.32    4.91
   0   8  -4   76.21    4.92
  -1   8   4    0.17    0.77
   1   8   4   -0.33    0.58
   1   8  -4    1.14    0.80
  -1   8  -4   -0.35    0.74
  -1   8  -4   -1.45    1.09
  -2   8  -4  110.74    5.89
  -2   8   4  120.96    5.93
   2   8   4  110.62    5.74
  -2   8  -4  111.70    6.29
  -3  -8  -4    7.22    2.48
  -3   8   4    5.26    1.04
  -3   8  -4    4.63    1.34
  -4   8  -4   38.68    2.85
  -4  -8   4   15.54    3.03
  -4  -8  -4   22.59    3.26
  -4   8   4   33.37    2.25
  -5   8  -4    4.17    1.03
  -5   8   4    3.43    0.77
  -6   8   4   13.16    1.20
  -6  -8  -4    8.43    1.46
   0   9   4   -0.31    0.49
   1   9   4    1.62    0.52
  -1   9   4    1.54    0.57
  -1  -9  -4    2.21    1.42
  -2   9   4    3.28    0.67
  -2  -9  -4    1.76    1.21
  -3  -9  -4    1.58    0.98
   0   0  -5    0.05    0.45
  -1   0  -5    0.46    0.43
   1   0   5    0.24    0.26
   1   0   5   -0.22    0.70
  -1   0   5    0.81    0.53
   1   0  -5   -0.32    0.59
  -1   0   5    0.39    0.52
  -1   0  -5    0.43    0.62
  -2   0  -5    0.11    0.77
  -2   0   5    0.21    1.06
  -2   0   5    0.74    0.75
  -2   0  -5    0.30    0.38
  -2   0  -5    0.44    0.50
  -2   0  -5    0.61    0.59
  -3   0   5   -0.24    0.70
  -3   0  -5   -0.55    0.80
  -3   0  -5   -0.08    0.45
   3   0   5    0.07    0.27
  -3   0  -5    0.12    0.50
  -4   0   5   -0.15    0.79
  -4   0  -5   -0.32    0.85
  -4   0  -5   -0.69    0.63
  -4   0  -5    0.72    0.59
  -4   0   5    0.17    0.80
  -4   0   5   -0.14    0.46
  -5   0   5   -0.17    0.91
  -5   0  -5   -0.15    0.71
  -5   0   5    0.17    0.58
  -5   0   5   -0.54    0.80
  -5   0  -5   -0.17    0.56
  -6   0   5   -0.20    0.88
  -6   0  -5    0.21    0.73
  -6   0   5    0.21    0.53
  -7   0  -5    0.30    0.70
  -7   0   5    0.47    0.95
  -7   0  -5    1.14    0.75
  -7   0   5    0.26    0.65
  -7   0  -5    1.04    1.07
  -7   0  -5    0.90    0.76
  -7   0  -5   -0.16    0.59
  -7   0   5   -0.48    0.65
  -7   0   5    0.17    0.53
  -8   0  -5    0.18    0.76
  -8   0  -5    1.16    0.92
  -8   0   5   -0.31    0.73
  -8   0  -5    0.31    0.96
  -8   0  -5    1.10    0.84
  -8   0  -5    0.43    0.74
  -9   0  -5    0.61    0.95
  -9   0   5    1.29    0.82
  -9   0  -5    0.44    0.90
  -9   0   5   -0.69    1.03
  -9   0   5    0.22    0.86
  -9   0  -5    0.72    0.92
  -9   0  -5   -0.41    0.89
 -10   0  -5    0.43    0.90
 -10   0   5    0.22    0.94
 -10   0   5   -0.23    0.94
 -10   0  -5    1.27    1.07
 -10   0  -5    0.22    0.91
 -11   0  -5    0.20    0.95
 -11   0   5    0.21    0.84
 -11   0  -5    0.20    0.82
 -11   0   5   -0.21    0.81
 -12   0   5   -0.17    0.73
 -12   0   5    0.74    0.72
 -12   0  -5   -0.31    0.66
 -12   0   5    0.17    0.68
 -13   0   5    0.19    0.49
 -13   0  -5   -0.32    0.64
   0   1   5    0.24    0.74
   0   1  -5   -0.29    0.64
   0   1   5    0.08    0.58
   0  -1  -5    0.08    0.35
   0   1   5    0.17    0.29
  -1   1   5 1320.31   51.17
  -1  -1  -5 1283.34   51.31
   1  -1   5 1255.57   51.59
  -1   1   5 1335.48   51.55
   1   1   5 1329.23   51.63
  -1   1   5 1377.92   51.71
  -1   1   5 1305.43   50.97
   1  -1  -5 1325.72   51.50
   1   1  -5 1336.18   51.53
  -2   1   5   86.73    4.35
  -2  -1  -5   78.64    3.98
  -2   1  -5   76.66    3.99
  -2   1  -5   79.58    3.83
  -2   1   5   80.35    3.99
   2   1   5   79.12    3.85
  -3  -1  -5  197.75    9.60
  -3   1   5  224.17    9.19
  -3  -1  -5  210.04    9.09
   3   1   5  203.90    8.92
  -3   1  -5  212.58    9.11
  -4  -1  -5    0.74    1.01
  -4  -1  -5    0.25    1.18
  -4  -1   5    0.29    1.59
  -4  -1   5    0.98    0.86
   4   1  -5    0.13    0.40
  -4  -1  -5    0.14    0.49
   4   1   5    0.73    0.45
  -4   1   5    0.14    0.43
  -4   1   5    0.67    0.59
  -4  -1   5   -0.14    0.41
  -4   1  -5    0.14    0.60
  -5  -1   5  795.62   34.15
  -5  -1  -5  821.82   33.32
  -5  -1  -5  803.76   33.80
  -5   1   5  824.34   32.99
  -5  -1   5  787.72   32.89
  -5  -1  -5  815.81   32.94
  -5   1   5  824.66   32.72
  -5   1  -5  827.09   32.97
  -6  -1  -5  549.58   22.21
  -6  -1   5  522.50   22.83
  -6  -1  -5  528.82   22.62
  -6   1  -5  502.87   21.89
  -6  -1  -5  497.18   21.90
  -6   1   5  508.04   21.92
  -6  -1   5  523.53   21.95
  -7   1   5  390.51   17.55
  -7  -1   5  375.63   17.44
  -7   1  -5  383.56   16.57
  -7  -1  -5  385.70   16.60
  -7  -1   5  382.78   16.74
  -7   1   5  379.86   16.72
  -7  -1  -5  380.35   17.52
  -7   1  -5  414.00   17.68
  -7   1   5  410.06   16.85
  -7  -1  -5  396.61   16.85
  -7   1  -5  405.60   16.88
  -7   1  -5  399.07   16.80
  -7   1   5  404.87   16.80
  -7  -1   5  390.60   16.70
  -7  -1  -5  422.47   17.69
  -7  -1   5  386.72   17.91
  -7   1  -5  381.75   16.62
  -7  -1  -5  380.14   16.63
  -8  -1  -5    0.92    0.83
  -8   1  -5    0.54    0.74
  -8  -1   5    0.31    1.30
  -8   1  -5    0.38    0.83
  -8  -1  -5    0.57    0.82
  -8   1   5    0.79    0.73
  -8   1   5   -0.20    0.89
  -8  -1  -5    1.04    0.86
  -8   1  -5   -0.21    0.79
  -8   1  -5    0.20    0.84
  -8   1   5    0.91    0.66
  -8  -1   5   -0.30    0.71
  -9   1   5  170.55    8.08
  -9  -1   5  146.62    8.82
  -9  -1   5  148.01    7.82
  -9  -1  -5  164.21    8.02
  -9   1  -5  162.36    8.01
  -9   1   5  139.91    8.71
  -9  -1   5  138.44    8.69
  -9  -1  -5  154.45    8.12
  -9   1  -5  146.18    8.01
  -9   1   5  153.54    7.96
  -9   1  -5  157.59    8.05
  -9   1  -5  159.06    7.91
  -9  -1  -5  154.64    7.92
 -10  -1   5    0.92    0.90
 -10  -1  -5    0.73    0.84
 -10   1  -5    1.46    0.90
 -10   1  -5   -0.23    0.93
 -10   1   5    0.45    0.86
 -10   1  -5    0.42    0.88
 -10   1   5   -0.22    0.89
 -10  -1  -5    0.65    0.95
 -10  -1   5    1.07    0.82
 -11   1   5  128.75    6.99
 -11   1  -5  138.41    7.13
 -11  -1   5  119.66    6.89
 -11  -1  -5  134.86    7.03
 -11   1   5  143.09    7.10
 -11  -1   5  135.92    7.01
 -12  -1   5    1.85    0.86
 -12   1  -5    0.94    0.89
 -12   1  -5    2.02    0.98
 -12   1   5    1.66    0.76
 -12  -1   5    1.36    0.79
  12   1  -5    0.29    1.09
 -12   1   5    2.53    0.83
 -12  -1   5    1.57    0.79
 -13  -1  -5   27.50    1.98
 -13  -1   5   28.49    2.06
 -13  -1   5   31.20    2.09
 -13  -1  -5   31.91    2.17
   0   2   5   13.14    1.37
   0   2  -5   11.74    1.39
   0   2   5   13.05    1.11
   0   2   5   16.86    1.80
   1   2   5   83.94    4.08
   1   2   5   86.17    4.15
   1   2  -5   85.30    4.80
  -1   2   5   87.17    4.25
   1   2  -5   86.92    4.29
  -1   2  -5   81.01    4.02
   1   2   5   83.17    5.16
  -1   2   5   80.83    4.54
   2   2  -5  196.87    8.95
   2   2   5  204.60    8.82
   3   2  -5   28.54    2.18
  -3   2   5   26.94    1.98
   3   2   5   23.32    1.91
  -3   2  -5   25.00    1.86
  -4   2   5  565.71   23.26
   4   2  -5  569.75   23.66
  -4   2   5  578.15   23.32
   4   2   5  569.21   23.42
  -4   2  -5  566.67   23.21
  -5  -2  -5    5.45    2.04
  -5  -2  -5    3.89    1.92
   5   2   5    6.64    1.18
   5   2   5    3.83    0.94
  -5   2   5    3.56    0.86
  -5   2  -5    3.14    0.84
  -6  -2  -5   87.23    6.01
  -6  -2   5   77.68    6.76
  -6  -2  -5   88.23    6.34
  -7  -2  -5  231.34   11.61
  -7  -2   5  241.05   13.27
  -7  -2  -5  238.60   12.77
  -7  -2   5  242.34   11.27
   7   2  -5  235.83   11.65
  -7   2   5  251.16   11.23
  -7   2  -5  254.10   11.27
  -7   2   5  264.93   11.28
  -8  -2   5    1.91    1.65
  -8  -2  -5    2.89    1.69
  -8  -2   5    3.35    1.05
  -8   2   5    2.01    1.02
  -8   2  -5    2.45    1.12
  -8   2   5    2.76    0.99
  -9   2   5  101.75    5.96
  -9   2  -5  114.93    6.27
  -9  -2  -5  104.22    5.93
 -10   2   5    0.43    0.82
 -10  -2   5    0.22    0.85
 -10   2  -5    0.23    1.08
 -10   2   5   -0.20    0.87
 -10  -2  -5   -0.20    0.90
 -11  -2   5    2.20    0.90
 -11   2  -5    1.82    1.04
 -11   2   5    0.88    0.76
 -11  -2  -5    2.35    0.95
 -12  -2   5    4.82    1.05
  12   2  -5    5.59    1.58
 -12  -2   5    4.24    0.97
 -12   2  -5    4.03    1.06
 -13  -2   5    7.66    0.90
 -13  -2  -5    5.27    0.80
  13   2  -5    5.68    1.16
   0   3   5   -0.21    0.70
   0   3   5   -0.26    0.42
   0   3   5   -0.12    0.37
   0   3   5    0.17    0.67
   0   3  -5    1.31    0.57
  -1   3   5  282.09   13.04
   1   3   5  300.33   13.46
  -1   3   5  277.18   12.38
   1   3   5  286.84   12.44
   1   3   5  292.91   12.40
   1   3  -5  292.63   13.12
  -1   3   5  293.23   12.60
   1   3   5  297.99   13.21
   1   3  -5  289.87   12.73
   2   3   5   14.21    1.47
   2   3   5   11.48    2.01
   2   3  -5   12.69    2.04
   2   3   5   12.86    2.08
   2   3  -5   14.32    1.64
   3   3   5  401.27   16.90
   3   3  -5  369.42   17.87
   3   3  -5  403.33   17.33
   3   3   5  411.39   18.42
   4   3  -5   18.81    2.22
   4   3   5   20.24    2.03
   4   3   5   25.87    2.27
   5   3  -5  162.46    8.77
   5   3   5  163.68    8.35
  -6   3  -5   24.79    2.04
  -6  -3  -5   22.64    3.23
  -6  -3  -5   21.29    3.67
  -6  -3   5   20.07    2.08
   6   3  -5   16.98    2.18
   6   3   5   21.40    2.46
  -7  -3   5  181.95   12.25
  -7  -3  -5  186.76   11.47
  -7  -3  -5  194.13   10.43
   7   3  -5  203.96   10.13
  -7  -3   5  210.26    9.80
  -7   3  -5  200.59    9.24
  -8  -3   5   35.33    4.53
  -8  -3  -5   24.22    3.65
  -8  -3  -5   35.72    3.37
  -8   3  -5   34.80    2.94
  -8  -3   5   44.92    3.38
   8   3  -5   31.88    3.28
  -9   3  -5  156.19    7.97
   9   3  -5  149.75    8.53
 -10   3  -5    5.13    1.35
  10   3  -5    5.73    1.54
 -11   3  -5   33.52    2.69
  11   3   5   33.36    3.16
  11   3  -5   30.10    3.16
 -12  -3   5   25.40    1.86
  12   3  -5   21.92    2.34
 -12   3  -5   21.11    1.82
  12   3   5   21.34    2.17
   0   4   5  310.26   13.58
   0   4   5  287.21   13.06
   0   4  -5  290.81   13.34
  -1   4   5   69.40    4.32
   1   4   5   74.56    4.29
   1   4   5   70.50    4.92
   1   4   5   77.38    4.99
   1   4  -5   67.70    4.55
   1   4   5   72.98    4.24
   2   4   5   54.17    3.67
  -2   4   5   56.56    3.77
   2   4   5   57.83    4.38
   2   4  -5   56.57    4.35
   2   4   5   58.92    4.56
   2   4  -5   60.34    4.22
   2   4   5   56.16    3.74
   3   4  -5   -0.30    1.27
   3   4   5    1.04    1.49
   3   4   5    1.05    0.80
   3   4  -5    0.55    0.78
  -3   4   5    0.43    0.60
  -4   4   5   73.30    3.87
   4   4  -5   64.44    4.22
  -4   4  -5   62.53    4.08
   4   4  -5   57.03    5.05
   4   4   5   60.66    5.47
   4   4  -5   68.69    4.96
   4   4   5   68.18    4.53
  -4   4   5   66.86    4.42
  -4   4  -5   62.12    3.70
  -5  -4  -5    2.26    2.87
  -5   4  -5    0.21    0.73
  -5   4   5    0.30    0.51
  -5  -4   5    0.19    0.59
   5   4  -5    0.68    0.89
  -5   4  -5    0.62    0.77
   5   4  -5    1.02    0.92
   5   4   5    0.80    0.68
  -6   4  -5   10.57    1.68
  -6  -4  -5    6.01    2.67
   6   4  -5   10.44    1.81
  -6   4   5   10.63    1.43
  -6  -4   5   11.86    1.70
  -6   4  -5    9.50    1.47
   6   4   5    7.84    1.65
  -6  -4  -5   15.28    3.77
  -7  -4  -5   17.15    3.21
  -7   4  -5   15.35    2.09
  -7   4  -5   16.81    2.00
  -7  -4   5   21.47    2.29
   7   4  -5   18.80    2.47
   7   4   5   14.91    2.27
  -7  -4  -5   19.32    3.87
  -7  -4   5   20.99    4.62
  -8  -4  -5    0.30    1.30
  -8  -4   5    3.19    1.25
   8   4  -5    1.70    1.30
  -9  -4  -5   19.39    2.24
   9   4  -5   19.52    2.46
   9   4  -5   18.33    2.52
  10   4  -5    0.47    0.87
 -10  -4  -5   -0.38    0.68
  10   4   5    0.75    1.03
  10   4  -5    0.25    1.09
  11   4  -5    1.08    0.78
  11   4   5    2.20    0.95
  11   4  -5    1.77    0.92
  12   4   5    1.02    0.62
   0   5  -5   -0.30    0.58
   0   5   5    0.75    0.59
   0   5  -5    0.18    0.65
   0   5   5    1.71    0.99
  -1   5  -5   17.11    1.99
  -1   5   5   25.00    2.46
   1   5   5   23.21    2.75
  -1   5   5   19.92    1.91
  -1   5  -5   23.50    2.01
   1   5  -5   23.33    2.02
  -2   5   5   35.20    3.11
  -2   5   5   32.97    2.54
  -2   5  -5   32.57    2.47
  -2   5  -5   30.38    2.75
  -2   5   5   33.22    2.90
   2   5   5   31.31    3.49
  -2   5   5   33.39    2.48
  -3   5  -5  230.27   10.56
  -3   5   5  239.52   10.77
  -3   5   5  250.19   11.79
  -3   5  -5  251.43   11.29
  -3   5  -5  243.21   11.22
  -3   5   5  244.80   11.30
   3   5   5  245.13   12.76
  -3   5  -5  234.15   10.67
   3   5   5  227.06   11.56
  -3   5   5  231.15   10.74
  -4   5   5   10.58    1.43
  -4   5  -5    8.16    1.35
   4   5  -5    6.67    1.48
  -4   5   5    7.47    1.58
  -4   5  -5    8.28    1.59
  -4   5  -5    8.30    1.52
  -4   5   5    8.23    1.81
   4   5   5    9.08    2.29
   4   5   5    6.00    1.46
   5   5  -5   81.86    5.23
  -5   5   5   82.56    4.67
  -5   5  -5   81.37    5.17
  -5  -5  -5   77.90    7.34
   5   5   5   67.23    6.40
  -5   5  -5   79.01    4.59
   5   5   5   68.80    5.24
  -6   5  -5    2.10    1.08
  -6  -5  -5    3.97    3.12
  -6   5   5    0.36    0.76
   6   5  -5    0.82    1.12
  -6   5  -5   -0.19    1.00
  -6  -5   5    1.53    0.88
  -7  -5  -5   52.00    5.27
  -7   5  -5   63.88    4.56
  -7   5  -5   65.21    4.12
   7   5  -5   66.95    4.70
  -7  -5   5   58.63    4.17
  -7   5   5   62.69    3.88
  -8  -5   5    5.07    1.22
   8   5  -5    2.09    1.21
  -8  -5  -5    4.15    1.18
   8   5   5    4.80    1.46
  -8   5  -5    5.71    1.42
  -8  -5  -5    6.05    1.73
   9   5  -5   41.22    3.36
   9   5   5   42.25    3.41
  -9  -5  -5   39.94    3.15
  10   5   5   10.41    1.53
  10   5  -5    8.05    1.37
 -10  -5  -5    9.41    1.27
  11   5   5   53.64    3.23
  11   5  -5   53.24    3.17
   0   6  -5   33.18    3.06
   0   6   5   39.70    3.36
   0   6  -5   44.62    3.10
  -1   6  -5    0.93    1.00
  -1   6   5    1.44    1.20
   1   6  -5    0.54    0.81
  -1   6   5    0.78    0.74
  -1   6  -5    0.18    0.77
  -2   6  -5   12.01    1.88
  -2   6   5   12.83    2.19
  -2   6  -5   16.40    1.88
  -2   6   5   15.61    1.82
  -2   6   5   14.67    1.82
   2   6   5   13.96    2.41
  -2   6   5   14.82    1.71
  -3   6   5   -0.18    0.98
  -3   6   5   -0.57    0.74
  -3   6   5    0.39    0.71
  -3   6  -5    0.36    0.77
  -3   6   5    0.25    1.09
  -3   6  -5   -0.25    0.88
  -4   6  -5    1.23    0.91
  -4   6   5    0.38    0.89
  -4   6  -5    0.25    0.91
  -4   6  -5    0.74    0.88
  -4   6   5   -0.24    1.17
  -5   6   5    4.77    1.18
  -5   6  -5    5.15    1.19
  -5   6  -5    4.48    1.33
  -5  -6  -5    3.20    3.03
  -6   6   5    0.18    0.77
   6   6  -5   -0.25    0.96
  -6   6  -5    0.19    0.88
  -6   6  -5    1.85    1.11
  -6  -6  -5    0.45    2.44
   7   6  -5    1.66    1.09
  -7   6  -5    1.59    1.00
  -7   6   5    2.95    0.95
  -7   6  -5    1.50    1.03
  -7  -6  -5    1.37    2.00
   8   6  -5    0.81    1.03
  -8  -6  -5    1.65    0.87
  -8   6   5    1.22    0.78
  -8  -6  -5   -0.46    1.10
   9   6  -5    0.32    0.71
  -9  -6  -5    0.14    0.52
 -10  -6  -5    0.67    0.41
  10   6  -5    0.65    0.50
   0   7   5   -1.04    0.84
   0   7  -5   -0.20    0.75
   0   7  -5   -0.24    1.06
   1   7  -5   33.41    2.77
  -1   7  -5   32.50    2.79
  -1   7   5   38.59    2.99
   1   7   5   32.26    2.80
  -1   7  -5   35.05    3.21
  -2   7   5    6.50    1.32
   2   7   5    8.69    1.44
  -2   7  -5    8.15    1.42
  -2   7  -5    5.04    1.59
  -3   7   5  103.97    5.68
  -3   7  -5  105.36    5.81
  -3   7   5  107.18    5.80
  -3   7  -5  112.78    6.46
  -4   7  -5    6.45    1.60
  -4   7   5    7.80    1.36
  -4  -7  -5    6.55    3.01
  -4   7  -5    6.52    1.47
  -5   7  -5   45.43    3.54
  -5   7  -5   44.05    3.08
  -5   7   5   50.80    3.25
  -6  -7  -5    0.31    1.70
  -6  -7  -5   -0.17    0.56
  -6   7   5    0.60    0.70
  -7  -7  -5   17.02    2.04
  -7   7   5   13.67    1.41
  -8  -7  -5    0.46    0.44
  -8   7   5    0.38    0.49
  -8  -7  -5    0.74    0.62
   0   8   5   13.90    1.66
   0   8  -5   13.39    1.66
   0   8  -5   12.01    1.76
  -1   8   5   12.43    1.57
   1   8   5   12.15    1.55
  -1   8  -5   12.13    1.58
   1   8  -5   13.46    1.62
  -1   8  -5   15.86    1.99
  -2  -8  -5    1.87    2.30
   2   8   5    2.49    0.85
  -2   8   5    3.43    0.96
  -2   8  -5    2.08    1.29
  -3  -8  -5    6.51    2.34
  -3   8   5    6.06    1.08
  -3   8  -5    6.75    1.46
  -4   8   5    0.96    0.59
  -4  -8  -5    1.46    1.87
  -4   8  -5   -0.18    0.90
  -5   8   5    1.93    0.67
  -5  -8  -5   -0.44    1.29
  -5   8  -5    1.44    0.84
  -6   8   5   -0.09    0.46
  -6  -8  -5    1.77    0.86
   0   9   5   -0.10    0.45
  -1   9   5    1.18    0.53
   1   9   5    1.28    0.52
  -2   9   5    0.43    0.45
  -2  -9  -5   -1.55    1.07
   0   0   6  107.48    4.96
  -1   0  -6   69.47    3.49
  -1   0  -6   68.43    3.44
   1   0   6   62.09    3.03
   1   0  -6   71.16    3.76
   1   0   6   69.20    3.82
  -1   0   6   65.51    3.46
  -2   0  -6  936.13   35.58
  -2   0  -6  904.49   35.35
  -2   0  -6  900.87   35.57
  -3   0   6   53.97    3.89
  -3   0  -6   53.26    3.39
  -3   0  -6   59.82    3.42
  -3   0   6   63.24    3.83
  -4   0   6  291.17   13.26
  -4   0   6  289.83   12.73
  -4   0  -6  311.89   13.07
  -4   0  -6  290.24   12.91
  -4   0   6  294.07   13.19
  -5   0   6  233.93   10.78
  -5   0   6  231.58   10.88
  -5   0  -6  248.93   11.01
  -5   0   6  238.04   11.09
  -6   0   6  997.09   40.42
  -6   0  -6  998.92   40.68
  -6   0   6 1009.22   40.65
  -7   0   6    6.95    1.26
  -7   0   6    8.16    1.53
  -7   0  -6    7.44    1.56
  -7   0  -6    9.14    1.31
  -7   0  -6    8.24    1.29
  -7   0  -6    6.87    1.28
  -7   0  -6   11.99    1.43
  -7   0  -6    7.15    1.18
  -8   0  -6  470.69   20.19
  -8   0  -6  482.82   21.49
  -8   0   6  487.69   20.44
  -8   0  -6  493.38   20.60
  -8   0  -6  481.87   20.24
  -8   0   6  456.92   21.29
  -8   0  -6  470.87   20.31
  -9   0  -6    2.47    1.13
  -9   0   6    1.94    0.89
  -9   0  -6    2.67    1.07
  -9   0   6    1.56    0.92
  -9   0  -6    2.48    1.09
  -9   0   6    3.83    1.29
 -10   0   6  293.77   13.14
 -10   0  -6  292.12   13.04
 -10   0  -6  289.56   13.36
 -10   0   6  267.86   13.02
 -10   0  -6  274.11   12.91
 -11   0   6    0.62    0.92
 -11   0   6    0.21    0.75
 -11   0  -6    0.58    0.78
 -12   0   6   77.21    4.44
 -12   0   6   78.85    4.33
 -12   0   6   78.93    4.48
 -12   0  -6   72.07    4.28
 -13   0   6    0.53    0.50
 -13   0  -6    0.21    0.55
   0   1   6    1.31    0.65
   0   1  -6    0.11    0.77
   0   1   6    0.99    1.06
   0  -1  -6    0.73    0.48
   0   1   6   -0.07    0.32
   1   1   6   93.40    5.01
  -1   1   6   94.70    4.93
   1  -1   6   98.53    5.05
  -1   1   6   99.97    5.21
  -1   1   6  102.55    4.62
  -1  -1  -6   96.04    4.73
  -1   1   6   97.20    4.34
   1  -1  -6   96.87    4.91
   1   1  -6  102.58    4.99
  -2  -1  -6  186.83    8.89
  -2   1  -6  217.07    8.85
  -2   1   6  209.82    8.93
  -2   1  -6  198.84    8.98
  -2   1   6  197.43    8.90
   2   1  -6  209.47    9.31
   2  -1  -6  205.61    9.30
  -2   1   6  207.46    9.33
  -3  -1  -6   28.91    2.16
   3   1   6   28.78    1.99
  -3   1   6   34.28    2.30
  -3   1  -6   30.12    2.17
  -4  -1  -6   15.01    2.29
  -4  -1   6   11.63    2.32
  -4  -1   6   15.42    2.05
  -4   1   6   16.75    1.68
  -4  -1  -6   18.27    1.74
  -4   1  -6   14.32    1.59
   4   1   6   14.01    1.43
  -5  -1  -6    8.22    1.85
  -5  -1   6    7.39    1.96
  -5   1  -6    6.35    1.21
  -5   1   6    7.03    1.17
  -5  -1   6    6.99    1.18
  -5  -1  -6    3.99    0.99
  -5   1   6    7.85    1.22
  -6  -1   6    6.23    1.74
  -6  -1  -6    8.08    1.85
  -6  -1  -6    6.08    1.27
  -6  -1   6    5.82    1.20
  -6   1   6    5.20    1.09
  -6   1  -6    6.51    1.27
  -7   1  -6   16.29    1.71
  -7  -1  -6   15.62    1.87
  -7  -1   6   15.83    1.80
  -7   1   6   18.07    1.84
  -7  -1  -6   17.11    1.80
  -7   1  -6   15.73    1.76
  -7  -1   6   14.77    2.09
  -7  -1  -6   19.57    2.31
  -7   1  -6   14.62    2.03
  -7   1  -6   17.78    1.85
  -7  -1  -6   16.28    1.78
  -7  -1   6   16.28    2.52
  -7   1   6   16.55    1.86
  -7   1  -6   19.10    1.97
  -7  -1  -6   20.74    2.03
  -7   1  -6   16.91    1.88
  -7   1   6   18.69    1.91
  -7   1   6   21.90    2.45
  -8   1  -6   31.10    2.80
  -8  -1  -6   36.33    2.93
  -8  -1  -6   38.56    3.58
  -8   1  -6   38.06    3.57
  -8   1  -6   43.32    3.21
  -8  -1  -6   37.47    3.07
  -8   1  -6   35.64    3.02
  -8   1   6   44.66    3.20
  -8   1   6   35.02    3.45
  -8  -1   6   35.36    3.51
  -8  -1   6   40.52    3.78
  -9  -1  -6    5.65    1.31
  -9   1  -6    2.66    1.13
  -9  -1   6    5.86    1.24
  -9   1   6    3.80    1.15
  -9  -1   6    3.37    1.11
  -9   1   6    6.47    1.54
  -9   1  -6    3.35    1.33
  -9  -1   6    6.71    1.39
  -9  -1  -6    5.41    1.35
  -9   1  -6    5.92    1.39
  -9   1   6    4.65    1.29
 -10  -1   6    0.46    0.87
 -10  -1  -6    2.41    1.13
 -10   1  -6    1.95    1.16
 -10   1   6    1.79    1.08
 -10   1  -6    1.14    0.92
 -10  -1  -6   -0.22    0.91
 -10   1  -6    1.04    0.86
 -10   1   6    1.72    0.95
 -10  -1   6    3.62    1.15
 -11   1  -6    1.25    1.08
 -11   1   6    4.89    1.22
 -11  -1   6    2.08    0.97
 -11  -1  -6    3.54    1.18
 -11   1   6    1.37    0.90
 -11  -1   6    3.10    1.06
 -12   1  -6   18.05    1.90
 -12  -1   6   22.04    1.96
 -12   1  -6   20.25    1.96
 -12  -1   6   18.47    1.89
  12   1  -6   20.63    2.54
 -12   1   6   18.32    1.85
 -12  -1   6   18.33    1.82
 -13  -1   6    3.05    0.71
 -13  -1  -6    1.50    0.54
 -13  -1  -6    3.24    0.82
 -13   1  -6    1.21    0.66
   0   2  -6    7.11    1.19
   0   2   6    5.70    1.06
   0   2   6    7.36    1.43
  -1   2   6   96.54    4.67
   1   2  -6   91.21    5.23
   1   2   6  101.31    5.93
  -1   2   6   96.77    5.14
   1   2   6   91.02    4.57
   1   2   6   93.95    4.52
   2   2  -6  522.67   20.98
  -2   2   6  505.10   20.76
   2   2   6  505.75   20.77
   3   2  -6   95.90    5.06
   3   2   6   95.76    4.91
  -3   2  -6   97.45    4.83
  -3   2   6   87.67    4.81
   4   2  -6   18.60    1.93
  -4   2   6   19.28    1.78
   4   2   6   17.30    1.74
  -4   2   6   17.59    1.76
  -4   2  -6   19.16    1.79
  -5  -2  -6  216.48   12.29
  -5   2   6  234.46   10.60
  -5   2   6  236.95   10.53
   5   2   6  214.55   10.53
  -5   2  -6  234.37   10.55
  -6   2  -6  540.41   22.19
  -6  -2   6  549.28   22.34
  -6  -2   6  515.07   24.88
  -6  -2  -6  518.83   24.20
  -7  -2  -6   24.66    2.64
  -7   2  -6   19.78    2.13
  -7   2   6   26.97    2.30
  -7  -2   6   27.46    2.40
  -7  -2   6   24.75    3.47
  -8  -2   6  333.37   16.36
  -8  -2  -6  318.52   14.87
  -8   2   6  332.86   14.74
  -8   2  -6  339.76   14.84
  -9   2   6    9.79    1.64
  -9   2  -6    7.44    1.52
  -9  -2  -6   12.10    1.69
 -10  -2   6  363.22   16.70
 -10   2  -6  379.97   16.81
 -10   2   6  372.27   16.70
 -10   2  -6  381.17   16.74
 -10  -2  -6  384.04   16.61
 -10   2   6  393.88   16.61
 -11   2  -6    0.54    0.91
 -11   2  -6    1.39    0.91
 -11  -2   6    1.54    0.81
  11   2  -6    2.29    1.55
 -11  -2  -6   -0.18    0.81
 -11   2   6    2.23    0.87
 -12  -2   6  168.43    7.49
  12   2  -6  152.23    8.36
 -12   2  -6  159.04    7.53
 -12  -2   6  148.80    7.39
 -13  -2   6   -0.33    0.42
   0   3   6   -0.23    0.79
   0   3  -6   -0.30    0.51
   0   3   6   -0.35    0.83
   0   3   6    0.41    0.48
   0   3   6    0.25    0.42
   1   3   6   23.01    1.95
   1   3   6   23.42    1.95
   1   3   6   24.27    2.66
  -1   3   6   25.81    2.49
   1   3  -6   21.86    2.40
  -1   3   6   27.27    2.19
   1   3   6   28.26    2.61
   1   3  -6   23.94    2.15
   2   3   6   29.82    3.11
   2   3  -6   32.72    3.07
   2   3   6   31.04    3.09
   2   3  -6   25.64    2.39
   2   3   6   29.62    2.28
   3   3   6   27.40    3.29
   3   3  -6   21.34    2.87
   3   3   6   26.59    2.26
   3   3  -6   26.54    2.44
   4   3   6   64.83    4.27
   4   3  -6   79.47    4.89
   5   3  -6   52.60    4.14
   5   3   6   46.91    3.67
   5   3  -6   52.41    3.66
  -5   3  -6   53.92    3.21
  -6   3  -6  496.88   21.50
  -6  -3  -6  529.03   23.43
  -6  -3  -6  496.03   24.68
  -6  -3   6  528.41   25.91
   6   3   6  533.29   22.81
   6   3  -6  522.72   22.29
  -6  -3   6  555.22   22.13
  -7   3  -6   28.55    2.40
  -7  -3  -6   21.87    3.62
  -7  -3   6   23.34    4.24
  -7   3  -6   28.96    2.53
   7   3  -6   25.44    2.79
  -7  -3   6   27.52    2.61
  -7  -3  -6   25.04    3.03
  -8   3  -6   29.29    2.75
   8   3  -6   28.12    3.06
  -8  -3   6   32.76    2.94
  -8  -3  -6   33.89    3.23
   9   3  -6    7.18    1.71
  -9   3  -6    7.74    1.52
 -10   3  -6    0.41    0.97
  10   3  -6   -0.63    1.26
 -11   3  -6    6.75    1.28
  11   3  -6    8.03    1.82
  11   3   6   10.23    1.82
  12   3   6    0.53    0.71
 -12  -3   6    0.73    0.58
 -12   3  -6    0.35    0.58
  12   3  -6    0.59    0.82
   0   4   6  481.99   20.58
   0   4   6  492.37   21.05
   0   4   6  495.40   21.61
   1   4   6   19.47    1.97
   1   4   6   18.22    1.90
  -1   4   6   19.92    2.03
   1   4  -6   18.20    2.15
   1   4   6   20.91    2.50
   1   4   6   18.79    2.44
  -2   4   6    4.30    1.03
   2   4   6    3.69    0.92
   2   4   6    4.45    1.00
   2   4  -6    4.08    1.16
   2   4  -6    2.88    1.27
   2   4   6    5.86    1.67
   2   4   6    3.35    1.20
   3   4  -6   14.45    2.39
   3   4   6   18.74    2.78
   3   4   6   20.47    2.15
   3   4  -6   14.88    2.13
   3   4   6   15.31    1.88
  -3   4   6   17.22    2.08
   4   4  -6  442.99   18.87
  -4   4   6  428.15   18.25
  -4   4  -6  452.82   18.87
  -4  -4  -6  422.26   21.05
   4   4  -6  444.38   20.50
   4   4   6  421.19   20.85
   4   4   6  424.31   19.15
   4   4  -6  466.55   20.10
  -4   4   6  477.36   19.43
  -4   4  -6  420.20   18.20
  -5  -4   6    8.13    1.30
  -5   4   6    5.72    1.03
   5   4  -6    6.16    1.41
  -5   4  -6    7.98    1.32
  -5   4  -6    5.00    1.23
  -5  -4  -6    8.13    3.10
   5   4  -6    8.03    2.39
   5   4  -6    8.34    1.76
   5   4   6    7.93    1.54
  -6   4  -6  110.32    6.52
  -6  -4  -6  104.05    7.93
  -6  -4  -6   96.80    9.08
   6   4  -6  123.40    6.89
  -6  -4   6  121.59    6.51
  -6   4   6  122.35    6.05
   6   4   6  117.35    7.17
  -6   4  -6  122.15    6.22
  -7   4  -6    2.22    1.09
   7   4  -6    0.28    1.05
  -7  -4   6    1.42    0.90
  -7   4  -6    0.19    0.96
   8   4  -6   99.58    6.51
  -8  -4  -6  102.43    6.50
   8   4  -6  101.53    6.36
  -8  -4   6  100.93    6.02
   9   4  -6    1.74    1.25
  -9  -4  -6    0.92    0.99
   9   4  -6    2.93    1.33
  -9  -4  -6    0.68    0.91
  10   4  -6   68.64    4.56
  10   4   6   75.83    4.86
  10   4  -6   59.23    4.55
  11   4   6   -0.58    0.74
  11   4  -6   -0.17    0.63
  11   4  -6   -0.19    0.72
   0   5  -6    0.75    0.65
   0   5   6    0.78    1.21
   0   5  -6    0.15    0.64
   0   5   6   -0.15    0.59
  -1   5   6    7.77    1.46
  -1   5  -6    9.20    1.30
   1   5  -6    7.65    1.23
   1   5  -6    4.04    1.31
   1   5   6    9.70    1.34
  -1   5   6    8.22    1.23
  -1   5  -6    9.37    1.48
  -1   5   6    7.63    1.59
   1   5   6    6.84    1.65
  -1   5   6    6.91    1.10
  -2   5   6   36.20    3.15
   2   5  -6   28.78    3.27
  -2   5   6   34.98    2.61
  -2   5  -6   31.60    2.49
  -2   5  -6   28.12    2.69
  -2   5   6   35.78    3.00
   2   5   6   28.16    3.40
  -2   5   6   34.78    2.55
  -3   5   6    3.81    0.98
  -3   5   6    4.67    1.32
  -3   5  -6    5.39    1.20
  -3   5  -6    4.45    1.18
  -3   5   6    5.85    1.58
   3   5   6    4.69    1.99
   3   5  -6    3.95    1.45
  -3   5   6    4.19    1.03
   3   5   6    5.11    1.24
  -3   5  -6    2.73    0.92
  -4   5   6    6.10    1.14
   4   5  -6    4.91    1.36
  -4   5  -6    4.43    1.18
  -4   5   6    5.20    1.41
  -4   5  -6    5.47    1.26
  -4   5   6    7.50    1.70
   4   5   6    5.34    1.97
   4   5   6    2.90    1.18
  -4   5  -6    3.07    1.16
  -4  -5  -6    8.33    3.53
  -5   5  -6    6.09    1.28
   5   5  -6    6.66    1.53
  -5   5   6    7.37    1.28
  -5  -5  -6   11.84    4.05
  -5   5  -6    5.08    1.39
   5   5   6    8.68    2.52
   5   5   6    4.35    1.33
  -6   5  -6   47.61    3.94
  -6  -5  -6   53.07    5.63
  -6   5  -6   47.86    3.42
   6   5  -6   49.29    4.02
  -6  -5   6   44.44    3.47
  -6   5   6   49.95    3.38
  -7  -5   6    1.78    0.92
  -7   5  -6    0.78    0.96
   7   5  -6    0.55    1.07
  -7   5   6    0.17    0.65
  -7  -5  -6   -0.39    2.02
  -7   5  -6    0.79    0.95
   8   5   6    8.86    1.74
   8   5  -6    9.75    1.90
  -8   5  -6   16.66    2.16
  -8  -5  -6   13.74    2.27
   9   5   6    8.69    1.57
   9   5  -6    4.85    1.29
  -9  -5  -6    4.66    1.11
  -9  -5  -6    6.89    1.43
  10   5  -6   23.17    2.17
  10   5   6   24.05    2.24
 -10  -5  -6   22.99    1.99
  11   5  -6   17.99    1.55
  11   5   6   15.64    1.53
   0   6  -6   31.31    2.99
   0   6  -6   35.74    2.88
  -1   6  -6   55.34    4.14
  -1   6  -6   55.20    3.76
   1   6  -6   57.74    3.82
  -2   6  -6   32.39    3.24
  -2   6   6   54.43    4.00
  -2   6   6   45.92    3.33
  -2   6  -6   45.37    3.24
  -2   6   6   50.25    3.42
   2   6   6   38.37    4.08
  -2   6   6   46.53    3.21
  -3   6  -6    6.97    1.50
  -3   6  -6    6.21    1.47
  -3   6   6    6.68    1.25
  -3   6   6    7.00    1.30
  -3   6   6    7.91    1.40
  -3   6  -6    6.30    1.28
  -4   6  -6   63.47    3.92
  -4  -6  -6   66.37    6.75
  -4   6  -6   60.68    4.47
  -4   6   6   67.06    4.07
  -4   6   6   58.50    3.91
  -4   6  -6   52.13    4.19
  -5   6  -6   -1.06    0.95
  -5  -6  -6    1.04    2.72
  -5   6   6    0.19    0.74
  -5   6  -6    1.29    0.95
  -6   6  -6   17.91    2.40
  -6  -6  -6   14.78    3.38
  -6   6  -6   17.84    2.07
   6   6  -6   16.72    2.27
  -6   6   6   19.58    2.01
  -7  -6  -6    7.79    2.40
  -7   6  -6    8.15    1.75
  -7   6   6   13.37    1.55
   7   6  -6    8.60    1.61
  -8  -6  -6   65.39    4.34
  -8   6   6   65.15    3.60
   8   6  -6   60.90    4.05
  -8  -6  -6   55.75    3.82
   9   6  -6    8.84    1.30
  -9  -6  -6    9.60    1.23
  -9  -6  -6   10.03    1.29
 -10  -6  -6   20.93    1.54
  10   6  -6   21.58    1.67
   0   7   6    0.21    0.75
   0   7  -6   -0.20    0.81
   0   7  -6    0.94    0.85
  -1   7   6    5.93    1.34
   1   7   6    6.10    1.34
   1   7  -6    7.07    1.37
  -1   7  -6    7.48    1.39
  -1   7  -6    8.15    1.68
  -2   7  -6   28.11    2.48
  -2   7   6   20.89    2.19
   2   7   6   21.75    2.23
  -2   7  -6   25.74    2.71
  -3   7   6   -0.35    0.83
  -3   7   6    1.81    0.83
  -3   7  -6    1.31    0.89
  -3   7  -6    0.75    1.12
  -4   7  -6   32.93    3.08
  -4   7  -6   31.73    2.90
  -4   7   6   34.83    2.66
  -5   7  -6    1.06    1.08
  -5   7  -6    2.28    1.23
  -5  -7  -6   -0.38    2.12
  -5   7   6    0.48    0.82
  -6  -7  -6   16.30    2.73
  -6  -7  -6   15.28    1.74
  -7  -7  -6    0.20    0.83
  -7  -7  -6    0.14    0.49
  -7   7   6    1.32    0.69
  -8  -7  -6   11.84    1.31
  -8  -7  -6    9.69    1.12
   0   8   6   11.82    1.50
   0   8  -6    7.99    1.51
  -1   8   6    9.05    1.32
   1   8   6    8.56    1.33
  -1   8  -6    8.95    1.57
   2   8   6   71.78    4.12
  -2   8  -6   79.19    4.80
  -3  -8  -6    0.96    1.72
  -3   8   6   -0.66    0.62
  -3   8  -6    0.39    0.94
  -4   8   6   33.11    2.24
  -4   8  -6   34.46    2.73
  -5   8   6    3.19    0.73
  -5  -8  -6    2.02    1.24
  -5   8  -6    4.68    1.03
  -6  -8  -6    7.35    1.16
  -6   8   6    6.66    0.85
   0   9   6    0.38    0.42
  -1   9  -6    0.34    0.62
  -1   9   6    0.28    0.45
   1   9   6   -0.09    0.40
  -2   9  -6    1.24    0.71
  -2   9   6   -0.24    0.38
   0   0   7   -0.19    0.49
  -1   0   7    0.76    0.68
  -1   0  -7    0.22    0.46
   1   0   7    0.64    0.72
   1   0  -7    0.72    0.61
  -1   0  -7    0.18    0.66
  -2   0  -7   -0.12    0.70
   2   0  -7    1.88    0.67
  -2   0  -7    0.28    0.67
  -2   0  -7   -0.23    0.50
  -2   0   7   -0.32    0.68
  -3   0  -7    0.15    0.68
  -3   0   7   -0.50    1.03
  -3   0  -7   -0.30    0.55
  -3   0   7   -0.19    0.78
  -4   0  -7    0.34    0.79
  -4   0   7   -0.22    0.88
  -4   0  -7   -0.34    0.60
  -4   0   7    0.21    0.76
  -5   0   7    0.44    0.85
  -5   0   7    0.78    0.61
  -5   0  -7    0.20    0.78
  -6   0   7    0.46    0.54
  -6   0  -7    0.23    0.73
  -7   0   7    0.53    0.68
  -7   0   7    1.08    0.88
  -7   0  -7   -0.55    0.82
  -7   0  -7    0.82    0.78
  -7   0   7    0.36    0.72
  -7   0  -7    0.16    0.70
  -7   0  -7    0.19    0.71
  -7   0  -7   -0.17    0.56
  -8   0   7    0.84    0.78
  -8   0   7    0.63    0.95
  -8   0  -7   -0.64    0.82
  -8   0  -7    0.38    0.78
  -8   0   7   -0.62    0.81
  -8   0  -7    0.22    0.82
  -8   0  -7    0.93    0.65
  -8   0  -7    0.95    0.90
  -9   0  -7   -0.21    0.92
  -9   0  -7   -0.62    0.77
  -9   0   7   -0.23    0.93
  -9   0  -7   -0.24    0.85
 -10   0  -7   -0.43    1.02
 -10   0   7    0.22    0.91
 -10   0   7   -0.45    0.81
 -10   0  -7   -0.75    0.93
 -10   0  -7    0.21    0.91
 -11   0   7   -0.60    0.83
 -11   0  -7    0.19    0.78
 -11   0   7   -0.20    0.69
 -12   0   7    0.79    0.71
 -12   0  -7   -0.16    0.79
 -12   0   7    1.08    0.74
 -12   0  -7    0.58    0.65
 -12   0   7   -0.16    0.63
 -13   0   7    0.60    0.48
 -13   0  -7    0.30    0.55
   0   1   7    0.62    1.17
   0   1   7    0.09    0.53
   0   1  -7    1.06    0.71
   0   1   7    0.22    0.36
   0  -1  -7   -0.11    0.50
  -1   1   7 1321.14   52.54
   1   1   7 1310.65   51.22
  -1  -1  -7 1322.94   51.78
   1  -1  -7 1288.83   51.64
  -1   1   7 1319.80   51.55
   1  -1  -7 1301.42   52.03
   1   1  -7 1349.71   52.08
   1   1   7 1367.73   52.30
  -1   1   7 1300.16   52.08
   1  -1   7 1354.41   52.25
  -2   1   7  386.06   16.42
  -2   1  -7  382.23   15.75
  -2   1   7  381.68   15.83
  -2  -1  -7  379.27   15.95
  -2   1  -7  378.03   15.99
   2   1  -7  387.12   16.32
   2  -1  -7  391.36   16.35
  -2   1   7  373.60   15.83
   2  -1   7  372.43   16.34
   2   1   7  374.62   16.35
  -3  -1  -7   75.72    5.19
  -3   1   7   79.27    4.68
  -3   1  -7   84.50    4.27
  -3   1  -7   75.62    4.34
  -3   1   7   83.71    4.44
   3   1   7   75.77    4.10
  -3  -1  -7   80.34    4.37
  -4  -1  -7  120.17    7.33
  -4  -1   7  137.64    7.70
  -4   1   7  141.61    6.81
   4   1   7  126.96    6.43
  -4  -1  -7  142.37    6.79
  -4   1  -7  134.70    6.77
  -5  -1   7 1222.48   49.11
  -5  -1  -7 1233.97   49.52
  -5   1   7 1229.14   48.72
  -5  -1   7 1174.86   48.65
  -5   1   7 1223.40   48.57
  -5  -1  -7 1201.16   48.66
  -5   1  -7 1251.75   48.79
  -6  -1  -7   14.64    2.28
  -6   1  -7   12.87    1.81
  -6  -1  -7   10.51    1.69
  -6  -1   7   10.33    1.64
  -6   1   7   11.53    1.72
  -7   1  -7   63.35    3.97
  -7  -1  -7   62.63    4.16
  -7   1  -7   62.95    3.98
  -7  -1  -7   64.84    4.01
  -7   1   7   67.70    4.10
  -7  -1   7   60.94    3.97
  -7  -1  -7   64.01    4.66
  -7   1  -7   61.96    4.58
  -7  -1  -7   72.34    4.28
  -7   1  -7   71.01    4.27
  -7   1   7   77.31    4.33
  -7   1  -7   68.81    4.19
  -7   1   7   67.03    4.73
  -7  -1   7   62.81    4.62
  -8  -1   7    2.67    0.98
  -8   1   7    3.70    1.05
  -8   1   7    3.44    1.13
  -8  -1   7    2.49    1.09
  -8  -1  -7    4.06    1.41
  -8   1  -7    4.73    1.50
  -8   1  -7    2.67    1.07
  -8  -1  -7    5.35    1.21
  -8   1   7    1.66    0.99
  -8   1  -7    5.22    1.29
  -8  -1   7    2.47    0.93
  -8   1  -7    2.27    1.15
  -8  -1  -7    3.02    1.15
  -8  -1  -7    0.60    0.95
  -8   1  -7    3.93    1.01
  -9  -1   7  135.08    7.33
  -9   1   7  144.05    7.43
  -9  -1  -7  140.66    7.51
  -9   1  -7  150.09    7.66
  -9   1  -7  138.45    7.38
  -9   1   7  141.63    7.31
  -9  -1   7  129.19    7.17
  -9  -1  -7  137.35    7.29
  -9   1  -7  131.31    7.17
 -10   1   7   16.95    2.11
 -10  -1  -7   17.88    2.19
 -10   1  -7   17.67    2.20
 -10   1  -7   19.67    2.25
 -10  -1   7   23.46    2.36
 -10   1   7   19.37    2.18
 -10  -1   7   15.84    2.01
 -10  -1  -7   19.47    2.28
 -11   1   7   97.18    5.40
 -11  -1   7   96.87    5.37
 -11   1  -7  100.10    5.54
 -11   1  -7   89.03    5.35
 -11   1   7   99.06    5.46
 -11  -1   7   84.81    5.28
  11   1  -7   89.05    6.33
 -12   1   7   10.25    1.36
 -12  -1   7   10.62    1.40
 -12   1  -7   11.60    1.52
 -12  -1   7   10.26    1.35
  12   1  -7    9.41    1.79
 -12  -1   7   11.55    1.44
 -12   1  -7   13.03    1.53
 -13   1  -7   22.87    1.69
 -13  -1   7   21.80    1.63
 -13  -1  -7   24.05    1.74
   0   2  -7  421.78   17.60
   0   2   7  413.75   17.42
   0   2   7  419.67   18.24
   1   2   7    1.56    0.54
   1   2   7    3.85    1.55
   1   2  -7    1.36    0.99
  -1   2   7    2.63    0.69
  -1   2   7    2.15    0.76
  -2   2   7  321.39   13.57
   2   2  -7  315.36   13.53
   2   2   7  296.68   13.04
  -2   2   7  298.94   13.03
  -2   2  -7  309.12   13.12
   3   2  -7   85.33    5.42
   3   2  -7   97.91    5.25
  -3   2   7  101.66    5.18
   3   2   7  102.40    5.16
  -3   2  -7   99.65    5.12
  -4   2   7  108.45    5.66
   4   2  -7  108.17    5.84
  -4   2   7  104.66    5.61
   4   2   7  103.86    5.61
  -4   2  -7  107.26    5.62
  -5  -2  -7  155.65    9.81
  -5   2   7  173.24    8.31
   5   2  -7  182.56    8.71
  -5   2   7  163.58    8.16
   5   2   7  158.42    8.22
  -5   2  -7  165.26    8.19
  -6  -2  -7   21.21    2.60
  -6   2  -7   23.38    2.15
  -6   2   7   24.23    2.12
   6   2  -7   17.48    2.11
  -6  -2   7   25.10    2.20
  -6  -2  -7   19.39    3.13
  -7  -2  -7  178.60   10.39
  -7  -2  -7  176.73    9.35
  -7   2  -7  187.54    8.98
  -7   2   7  193.51    9.00
  -8  -2  -7   26.06    2.74
  -8   2  -7   31.49    2.77
  -8   2   7   25.86    2.57
  -9  -2  -7   19.23    2.27
  -9   2  -7   25.15    2.56
  -9   2   7   28.61    2.60
  -9   2  -7   23.06    2.53
 -10  -2   7    0.64    0.88
 -10   2  -7    2.00    1.04
 -10   2  -7    1.11    1.02
 -10  -2  -7    1.57    0.99
 -10   2   7    1.56    0.98
 -10   2  -7    2.96    1.32
 -11   2  -7    3.28    1.11
 -11  -2   7    2.38    0.89
 -11   2  -7    1.44    1.11
  11   2  -7    1.91    1.37
 -12  -2   7   13.24    1.48
  12   2   7    9.10    1.67
 -12  -2   7   11.09    1.32
 -12   2  -7    9.43    1.37
  12   2  -7    8.96    1.73
   0   3   7    0.25    0.74
   0   3  -7   -0.16    0.46
   0   3   7   -0.18    0.79
   0   3   7   -0.14    0.44
   0   3   7    0.29    0.48
   1   3   7  498.41   21.54
   1   3   7  524.68   21.64
  -1   3   7  541.57   22.58
   1   3   7  528.33   22.97
   1   3  -7  536.88   22.52
  -1   3   7  551.66   21.85
   1   3   7  526.87   22.48
   1   3  -7  509.80   21.90
   2   3   7    2.55    1.35
   2   3  -7    2.39    1.27
   2   3   7    2.82    1.34
   2   3  -7    3.12    0.90
   2   3   7    2.73    0.73
   3   3   7  767.21   32.44
   3   3  -7  713.53   31.49
   3   3   7  728.32   30.17
   3   3  -7  756.61   30.65
   4   3   7   -0.21    0.56
   4   3  -7   -0.25    0.68
   4   3   7   -0.49    1.60
   5   3   7  157.78    8.16
  -5   3  -7  144.41    7.24
  -5   3  -7  152.79    7.70
  -5  -3  -7  151.85    9.11
   5   3  -7  155.00    7.84
  -5  -3   7  169.07    7.71
   5   3  -7  151.17    8.52
   5   3   7  164.50    8.25
  -6  -3  -7    0.51    1.88
  -6  -3   7    3.61    2.48
  -6  -3  -7    0.99    1.76
   6   3   7    1.11    0.83
  -6  -3   7    0.40    0.65
   6   3  -7    0.23    0.85
  -6   3  -7    1.26    0.87
  -7  -3  -7  238.53   13.81
  -7  -3  -7  255.64   12.71
   7   3  -7  259.03   12.34
  -7  -3   7  272.45   12.15
  -7   3  -7  249.72   11.72
  -8  -3  -7    3.44    1.40
  -8   3  -7    6.94    1.37
   8   3  -7    5.58    1.50
  -9  -3  -7   32.42    2.91
  -9   3  -7   30.98    2.80
   9   3  -7   29.80    3.05
   9   3  -7   24.24    3.13
 -10   3  -7    0.20    0.83
  10   3  -7    1.24    1.31
 -11   3  -7   43.17    3.06
  11   3   7   41.37    3.52
  11   3  -7   39.94    3.58
 -12  -3   7    4.73    0.80
  12   3  -7    4.42    1.18
 -12   3  -7    6.30    0.97
  12   3   7    6.41    1.19
   0   4   7    3.46    1.00
   0   4   7    3.27    1.17
   0   4   7    2.10    1.18
   1   4   7    7.13    1.27
  -1   4   7    7.39    1.27
   1   4   7    7.53    1.23
   1   4  -7    5.33    1.24
   1   4   7    6.85    1.60
   1   4   7    5.55    1.49
  -2   4   7    6.01    1.23
   2   4   7    8.75    1.38
   2   4  -7    5.28    1.36
   2   4  -7    6.65    1.73
   2   4   7    6.73    1.84
   2   4   7    5.27    1.53
   3   4  -7    0.74    0.80
  -3   4   7    0.56    0.44
  -3   4  -7    1.83    0.71
   3   4   7    0.37    0.99
  -3   4  -7    1.12    0.65
   3   4  -7   -0.34    1.36
   3   4   7    1.12    1.42
   3   4   7    0.89    0.69
   3   4  -7    0.58    0.73
  -3   4   7    0.94    0.73
   3   4   7    0.22    0.69
   4   4  -7    1.65    0.95
  -4   4   7    1.62    0.70
  -4   4  -7    2.50    0.94
  -4  -4  -7    2.26    2.76
  -4   4  -7    0.41    0.69
   4   4  -7    0.78    1.45
   4   4   7    0.44    1.63
   4   4   7    1.99    0.97
   4   4  -7    0.32    0.86
  -4   4   7    0.76    0.86
   5   4  -7   18.97    2.27
  -5   4   7   19.19    1.84
  -5   4  -7   20.55    2.06
  -5   4   7   19.87    2.43
  -5  -4  -7   21.39    3.70
  -5   4  -7   20.28    2.22
   5   4  -7   15.36    3.21
   5   4   7   17.42    2.29
   5   4  -7   19.23    2.72
  -6   4   7    6.20    1.19
   6   4  -7   10.01    1.76
  -6  -4   7    7.55    1.37
  -6   4  -7    7.15    1.42
  -6   4  -7    4.84    1.36
  -6  -4  -7    5.76    2.49
  -6  -4  -7    5.12    3.00
   6   4  -7    9.02    2.71
   6   4   7    7.83    1.66
   7   4  -7    0.31    1.17
  -7  -4  -7    3.91    2.02
  -7   4  -7    0.75    0.95
   7   4  -7    0.55    0.99
  -7  -4   7    2.12    0.97
   8   4  -7    2.79    1.63
  -8  -4  -7    2.91    1.48
   8   4  -7    2.23    1.18
   9   4  -7    0.58    1.07
  -9  -4  -7   -0.23    0.91
  -9  -4  -7    0.22    0.74
   9   4  -7    0.52    0.94
  10   4  -7    0.22    0.84
  10   4   7    2.38    1.19
  10   4  -7    0.24    0.92
  11   4  -7    0.48    0.66
  11   4   7    1.11    0.83
  11   4  -7    0.90    0.81
   0   5  -7    0.39    0.74
   0   5   7    0.32    0.66
   0   5  -7    0.16    0.67
  -1   5   7  192.57    9.59
   1   5   7  177.56    8.63
  -1   5   7  180.60    8.68
  -1   5  -7  193.37    8.74
   1   5  -7  196.33    8.78
  -1   5  -7  180.68    9.09
  -1   5   7  196.94    9.29
   1   5   7  187.37   10.09
  -1   5   7  175.15    8.58
  -2   5   7   17.31    2.21
   2   5  -7   14.32    2.29
  -2   5   7   15.48    1.74
  -2   5  -7   16.91    1.79
  -2   5  -7   17.29    2.05
  -2   5   7   16.24    2.10
   2   5   7   12.88    2.35
  -2   5   7   14.36    1.63
  -3   5   7  205.99    9.34
  -3   5   7  197.66   10.24
  -3   5  -7  211.42    9.89
  -3   5  -7  204.13    9.78
   3   5   7  188.44   11.09
   3   5   7  187.59   10.06
   3   5  -7  183.32   10.71
  -3   5   7  193.78    9.34
  -3   5  -7  200.07    9.27
  -4   5   7    0.71    0.68
   4   5  -7   -0.24    1.00
  -4   5  -7    1.18    0.82
  -4   5   7   -0.30    0.81
  -4  -5  -7    3.87    3.33
  -4   5  -7   -0.24    0.79
  -4   5  -7   -0.22    0.83
   4   5   7    0.91    1.47
   4   5  -7    0.39    0.78
   4   5   7    1.18    0.92
  -4   5   7    1.12    0.71
   5   5  -7   63.19    4.71
  -5   5   7   72.58    4.33
  -5   5  -7   68.18    4.80
  -5  -5  -7   73.28    6.86
   5   5   7   60.52    6.11
  -5   5  -7   81.40    4.52
   5   5   7   65.03    5.04
   6   5  -7   -0.27    1.31
  -6   5   7    0.36    0.70
  -6   5  -7   -0.19    0.90
  -6   5  -7   -0.54    0.87
  -6  -5  -7   -2.79    2.61
   7   5  -7  110.56    6.93
  -7   5   7  121.72    6.24
  -7   5  -7  129.07    7.18
  -7  -5  -7  128.21    8.05
   8   5  -7    2.01    1.09
   8   5   7    0.71    1.03
  -8  -5  -7    5.32    1.55
  -8   5  -7    4.81    1.30
   9   5  -7   29.81    2.71
   9   5   7   23.46    2.47
  -9  -5  -7   32.24    2.60
  -9  -5  -7   27.00    2.57
  10   5   7    0.82    0.79
  10   5  -7    1.14    0.78
 -10  -5  -7   -0.14    0.51
   0   6  -7   -0.19    0.81
   0   6  -7    0.23    0.82
  -1   6   7   19.95    2.08
   1   6  -7   18.56    2.01
  -1   6  -7   19.60    2.07
  -1   6  -7   14.40    2.08
  -2   6   7    5.41    1.16
  -2   6   7    3.17    0.99
  -2   6  -7    3.40    1.06
  -2   6  -7    6.20    1.47
  -3   6  -7    0.98    0.94
  -3   6   7    3.18    0.94
  -3   6   7    1.51    0.84
  -3   6   7    1.42    0.82
  -3   6  -7    1.32    0.90
  -3   6  -7    3.78    1.26
  -4   6  -7    0.52    0.90
  -4   6   7    0.57    0.84
  -4   6  -7    1.95    0.95
  -4   6   7    1.38    0.90
  -4   6  -7    1.25    1.03
  -5   6   7    7.53    1.41
   5   6  -7    3.74    1.26
  -5   6  -7    5.68    1.27
  -5  -6  -7    5.50    3.02
  -5   6  -7    3.19    1.16
   6   6  -7    4.44    1.40
  -6   6   7    4.93    1.16
  -6   6  -7    4.18    1.46
  -6  -6  -7    6.58    2.57
   7   6  -7    0.45    0.91
  -7   6   7    0.61    0.72
  -7   6  -7    0.97    1.02
   8   6  -7    0.57    0.87
  -8  -6  -7    0.35    0.65
  -8   6   7    0.37    0.62
  -8  -6  -7    0.62    1.07
   9   6  -7    2.03    0.76
  -9  -6  -7    1.46    0.62
  -9  -6  -7    1.78    0.70
   0   7   7   -0.83    0.79
   0   7  -7   -0.20    0.79
   0   7  -7    0.70    0.99
   1   7  -7  140.83    7.10
  -1   7  -7  128.45    7.02
  -1   7   7  146.16    7.26
   1   7   7  134.38    7.13
  -1   7  -7  137.23    7.57
  -2   7   7    0.17    0.71
  -2   7   7    2.12    0.90
   2   7   7    0.38    0.72
  -2   7  -7    1.16    0.89
  -2   7  -7    1.26    1.04
  -3   7   7   60.56    3.72
  -3   7   7   57.20    3.68
  -3   7  -7   55.85    4.22
  -4   7  -7   -1.17    1.11
  -4   7  -7    1.38    0.99
  -4  -7  -7    1.28    2.27
  -4   7   7   -0.33    0.82
  -5   7  -7   43.22    3.43
  -5   7  -7   43.79    3.48
  -6  -7  -7   -1.61    1.73
  -6  -7  -7    0.17    0.54
  -6   7   7    0.28    0.61
  -7  -7  -7   20.46    2.19
  -7  -7  -7   24.19    2.00
  -8  -7  -7    0.21    0.41
  -8   7   7   -0.24    0.41
  -8  -7  -7   -0.11    0.51
   0   8   7    2.15    0.80
   0   8  -7    3.17    1.20
  -1   8   7    0.80    0.72
   1   8   7   -0.79    0.63
  -1   8  -7   -0.40    0.97
  -2  -8  -7    1.60    1.98
  -2   8   7    3.22    0.87
   2   8   7    3.21    0.83
  -2   8  -7    2.82    1.14
  -3  -8  -7    0.29    1.59
  -3   8   7    3.67    0.81
  -3   8  -7    1.71    1.08
  -4   8   7    1.45    0.62
  -4  -8  -7    2.16    1.46
  -4   8  -7    1.32    0.95
  -5   8   7    0.78    0.53
  -5  -8  -7   -0.72    1.13
  -5   8  -7    0.78    0.72
  -6  -8  -7    1.07    0.60
  -6   8   7    0.47    0.40
   0   9   7   -0.27    0.42
  -1   9  -7   11.84    1.25
  -1   9   7   10.56    1.07
   1   9   7   11.46    1.06
   0   0   8  261.76   11.10
  -1   0  -8  679.94   27.11
  -1   0   8  645.86   27.17
   1   0  -8  672.65   27.49
   1   0   8  703.22   27.83
  -2   0  -8  587.38   23.82
  -2   0  -8  581.74   23.91
  -2   0   8  580.41   24.35
  -2   0  -8  584.52   24.17
   2   0  -8  589.16   24.53
   2   0   8  614.05   24.77
   3   0  -8  315.05   14.22
  -3   0   8  301.95   14.74
  -3   0  -8  320.17   13.60
  -3   0  -8  315.97   13.74
  -3   0   8  308.56   14.01
  -4   0   8  294.50   14.47
  -4   0  -8  327.73   14.01
  -4   0   8  327.47   14.46
  -4   0  -8  317.72   14.08
  -5   0   8  927.26   37.63
  -5   0  -8  913.85   37.41
  -5   0   8  914.61   37.35
  -6   0   8  735.81   30.98
  -6   0  -8  768.76   31.10
  -6   0   8  726.45   30.94
  -7   0  -8   69.52    4.33
  -7   0  -8   74.09    5.21
  -7   0  -8   75.35    4.44
  -7   0   8   73.20    4.50
  -7   0   8   82.16    4.63
  -7   0  -8   77.35    4.45
  -7   0   8   74.11    5.11
  -8   0  -8  121.59    6.50
  -8   0  -8  121.15    7.53
  -8   0  -8  138.95    7.01
  -8   0  -8  113.15    6.40
  -8   0   8  133.09    6.78
  -8   0   8  115.71    7.38
  -8   0  -8  119.87    6.52
  -8   0   8  123.24    6.68
  -9   0  -8  158.69    8.10
  -9   0  -8  153.57    7.99
  -9   0  -8  161.54    8.39
  -9   0   8  164.89    8.26
  -9   0  -8  153.28    7.94
 -10   0   8  173.77    8.81
 -10   0  -8  185.51    9.17
 -10   0   8  180.79    8.91
 -10   0  -8  163.96    8.60
 -11   0   8    0.59    0.88
 -11   0   8    1.79    0.91
 -11   0  -8    2.55    0.98
 -12   0   8   89.48    4.69
 -12   0  -8   91.52    4.78
 -13   0   8    1.29    0.49
 -13   0  -8    0.74    0.53
   0  -1  -8    0.12    0.44
   0   1   8    0.08    0.34
  -1   1   8  445.29   19.40
  -1   1   8  454.07   18.84
   1  -1   8  458.75   19.04
   1   1   8  460.34   19.06
   1   1  -8  453.69   18.81
   1  -1  -8  451.96   18.80
  -1  -1  -8  446.10   18.50
   1  -1  -8  428.98   18.34
  -1   1   8  437.04   18.18
  -2   1   8    3.06    1.07
   2  -1   8    1.83    0.95
   2   1   8    3.41    1.11
   2  -1  -8    2.08    0.94
   2   1  -8    0.95    0.75
  -2  -1  -8    1.84    0.74
  -2   1  -8    1.41    0.72
  -2   1  -8    2.49    0.73
  -2   1   8    1.73    0.67
   3  -1  -8    1.11    0.80
   3   1  -8   -0.22    0.81
  -3  -1  -8    0.65    0.62
   3   1   8    1.43    0.54
  -3   1  -8    0.17    0.56
  -3   1  -8    0.71    0.54
  -3   1   8    0.65    0.76
  -3  -1  -8    0.26    1.29
  -3   1   8    0.20    0.84
  -4   1   8   26.85    2.31
   4   1   8   24.84    2.07
  -4   1  -8   23.76    2.22
  -4  -1  -8   25.35    2.26
  -4  -1  -8   24.28    2.78
  -4  -1   8   23.00    2.93
  -5   1   8  115.37    5.99
  -5  -1  -8  109.68    6.00
  -5   1  -8  109.08    6.03
  -5   1   8  103.73    5.92
  -5  -1   8   97.30    5.82
  -5  -1   8  107.57    6.43
  -5  -1  -8  105.37    6.47
  -6  -1  -8   14.47    1.98
  -6   1  -8   17.81    2.23
  -6  -1   8   18.03    2.68
  -6  -1  -8   21.73    2.72
  -6   1  -8   18.51    1.88
  -6   1   8   19.80    1.91
  -6   1   8   19.56    2.17
  -6  -1   8   18.24    2.15
  -7  -1  -8   34.48    2.92
  -7   1  -8   31.43    2.68
  -7  -1   8   38.04    2.91
  -7  -1  -8   36.36    2.81
  -7   1  -8   39.49    2.92
  -7   1   8   37.52    2.89
  -7  -1  -8   38.82    3.43
  -7   1  -8   37.02    3.41
  -7  -1   8   34.38    2.78
  -7   1  -8   33.73    2.84
  -7  -1  -8   42.84    3.09
  -7   1   8   39.03    2.95
  -7   1   8   35.98    3.34
  -7  -1   8   39.29    3.43
  -8   1   8    4.81    1.15
  -8  -1   8    7.93    1.40
  -8   1   8    7.64    1.61
  -8  -1  -8    5.77    1.49
  -8  -1   8    5.37    1.49
  -8   1  -8    5.84    1.61
  -8  -1  -8    4.88    1.26
  -8   1  -8    4.31    1.18
  -8  -1  -8    7.09    1.38
  -8   1  -8    4.48    1.05
  -8   1  -8    4.91    1.29
  -8   1   8    7.86    1.45
  -8  -1   8    6.89    1.26
  -8   1  -8    7.79    1.45
  -8  -1  -8    9.25    1.59
  -9  -1  -8    0.42    0.99
  -9  -1  -8    0.21    0.73
  -9   1  -8    0.68    0.95
  -9   1   8    0.45    0.81
  -9  -1   8    0.22    0.78
  -9  -1  -8   -0.24    0.83
  -9   1  -8    0.96    0.89
 -10  -1   8    0.22    0.74
 -10  -1  -8    0.71    0.87
 -10   1  -8    0.24    0.89
 -10   1   8   -0.44    0.79
 -10   1  -8    0.67    0.85
 -10   1   8    0.42    0.76
 -10  -1   8    1.04    0.86
 -11   1  -8    8.13    1.55
 -11   1   8    6.43    1.33
 -11  -1   8    7.39    1.31
 -11   1  -8    8.42    1.49
  11   1  -8    7.56    1.90
 -11   1   8    9.24    1.49
 -11  -1   8    7.53    1.34
 -12   1  -8    2.03    0.94
 -12  -1  -8    1.73    0.84
 -12  -1   8    1.08    0.68
 -12   1  -8    0.59    0.70
 -12  -1   8    1.48    0.72
  12   1  -8    0.47    0.92
 -12   1   8    2.09    0.76
 -12  -1   8    0.69    0.68
 -13  -1  -8    1.92    0.61
   0  -2  -8   16.10    1.61
   0   2   8   12.04    1.46
   0   2  -8   11.00    1.55
   0   2   8   16.82    2.10
  -1   2   8  402.79   16.89
   1   2  -8  405.65   17.75
   1   2   8  408.58   17.64
   1   2   8  421.45   18.82
  -1   2   8  413.04   17.71
   2   2   8    0.42    0.39
  -2   2  -8    1.06    0.62
  -2   2   8    0.69    0.54
  -2   2   8    0.37    0.66
   2   2  -8    0.95    0.71
   2   2   8    0.80    0.83
   3   2  -8   22.44    2.50
   3   2   8   22.61    2.52
   3   2   8   30.46    2.31
  -3   2  -8   27.59    2.29
  -4   2   8  106.96    5.66
   4   2   8   98.45    5.53
  -4   2  -8  105.97    5.64
   4   2  -8  109.01    5.84
   4   2  -8   88.64    6.00
  -5  -2  -8   29.72    3.68
   5   2   8   24.90    2.42
  -5   2   8   25.34    2.36
  -5   2  -8   29.11    2.58
   5   2  -8   24.36    2.59
  -6  -2  -8  377.03   19.53
  -6  -2  -8  417.81   18.55
  -6   2  -8  419.14   17.78
  -6   2   8  456.05   17.89
  -6   2  -8  399.11   17.71
  -7  -2  -8  115.03    7.64
  -7  -2  -8  114.16    6.66
  -7   2  -8  108.64    6.28
  -7   2  -8  116.51    6.29
  -7   2   8  126.21    6.38
  -8  -2  -8  178.87    9.18
  -8   2  -8  183.49    9.16
  -8   2  -8  182.39    9.09
  -8   2   8  184.26    9.12
  -9  -2  -8   -0.87    0.92
  -9   2  -8   -0.45    1.00
  -9   2   8    0.45    1.00
  -9   2  -8   -0.23    0.98
  -9   2  -8    0.22    1.08
 -10   2   8  213.27    9.99
 -10   2  -8  199.76   10.11
 -10   2  -8  213.97   10.24
 -10   2  -8  212.60   10.26
  10   2  -8  221.86   11.51
 -11   2  -8    0.19    0.79
 -11   2  -8    0.18    0.85
  11   2  -8    1.23    1.29
 -12   2  -8  120.58    5.74
 -12  -2   8  122.46    5.73
  12   2  -8  119.41    6.57
 -12   2  -8  114.00    5.74
  12   2   8   99.37    6.11
   0   3   8    0.15    0.53
   0   3   8    0.44    0.42
   0   3   8    0.27    0.87
   0   3   8    0.38    0.72
   0   3  -8    1.37    0.71
   1   3   8   12.76    1.50
   1   3   8   10.51    1.35
   1   3   8   13.60    2.14
  -1   3   8   11.68    1.88
   1   3  -8   13.21    1.95
  -1   3   8   12.18    1.51
   1   3   8   14.10    1.99
   1   3  -8   13.84    1.67
   2   3   8  184.73   10.44
   2   3  -8  187.82    9.89
   2   3   8  197.01   10.11
   2   3  -8  188.73    9.24
   2   3   8  191.61    8.98
   3   3   8   10.70    2.38
   3   3  -8    6.67    1.86
   3   3  -8    5.30    1.32
   3   3   8    7.30    1.25
   4   3   8   10.70    2.86
   4   3   8   15.08    1.85
   4   3  -8   14.58    2.78
   4   3  -8   18.67    2.25
   5   3  -8    4.20    1.28
  -5   3  -8    2.13    0.88
  -5  -3  -8    5.13    2.11
  -5   3  -8    2.47    1.07
   5   3   8    1.24    0.74
  -5  -3  -8    4.37    2.46
   5   3  -8    4.19    1.15
   5   3  -8    2.85    1.04
  -5  -3   8    2.11    0.80
  -5   3  -8    2.20    0.84
   6   3  -8   96.90    5.81
  -6  -3   8  104.58    5.70
  -6  -3  -8  103.66    6.74
  -6   3  -8   89.57    5.44
   6   3  -8   93.21    6.05
  -6  -3  -8   93.50    7.71
  -6   3  -8  110.69    5.64
   6   3   8   94.57    6.12
   7   3  -8   10.03    2.04
  -7   3  -8   12.08    1.90
  -7  -3  -8   15.06    2.37
  -7  -3  -8   11.95    2.68
  -7   3  -8   11.81    1.79
   7   3  -8   11.64    1.91
  -8  -3  -8   17.59    2.40
   8   3  -8   19.73    2.77
  -8   3  -8   16.57    2.19
  -8   3  -8   15.84    2.03
   8   3  -8   19.92    2.44
  -9  -3  -8    8.52    1.61
  -9   3  -8    7.08    1.47
   9   3  -8    7.40    1.66
   9   3  -8    5.64    1.78
  10   3  -8    3.96    1.46
 -10  -3  -8    4.89    1.10
 -10   3  -8    3.93    1.21
 -11   3  -8   11.44    1.51
  11   3  -8   11.18    1.89
 -12  -3   8   -0.09    0.43
  12   3  -8    0.34    0.72
 -12   3  -8    0.21    0.53
  12   3   8   -0.63    0.62
   0   4   8  432.54   18.64
   0   4   8  439.02   19.07
   0   4   8  428.13   19.75
   1   4   8   12.89    2.20
   1   4  -8    9.91    1.65
   1   4   8   10.46    1.88
   1   4   8    9.62    1.46
  -1   4   8   10.91    1.58
   1   4   8   11.72    1.56
   2   4   8  160.84    8.50
  -2   4   8  174.57    8.75
   2   4   8  170.38    9.79
   2   4  -8  175.34    9.52
   2   4   8  185.73    9.80
   2   4  -8  172.65    9.11
   3   4  -8  147.39    7.84
  -3   4   8  162.29    7.54
   3   4   8  164.48    8.32
  -3   4  -8  149.16    7.37
  -3   4   8  177.83    8.59
  -3  -4  -8  145.42    9.81
   3   4   8  159.52    9.61
  -3   4  -8  156.74    7.93
   3   4  -8  167.79    9.33
   3   4   8  156.92    9.40
   3   4  -8  153.94    8.72
  -3   4  -8  157.14    7.37
  -3   4  -8  166.03    7.54
   4   4  -8  252.22   11.98
  -4   4   8  266.51   11.49
  -4   4   8  282.81   12.71
  -4   4  -8  251.44   11.43
   4   4   8  253.36   12.36
  -4  -4  -8  254.30   14.06
  -4   4  -8  279.48   12.20
   4   4  -8  249.21   13.61
   4   4   8  244.66   13.83
   4   4  -8  252.33   12.95
   4   4   8  248.95   12.31
  -5   4   8   12.57    1.51
  -5   4  -8   13.92    1.74
   5   4  -8   14.34    1.97
  -5   4   8   13.90    2.03
  -5   4  -8   15.49    1.98
  -5  -4  -8   17.43    3.39
   5   4  -8   13.48    2.95
   5   4   8   14.50    3.13
   5   4   8   12.98    1.97
   5   4  -8   11.67    2.14
   6   4  -8  136.70    7.47
  -6  -4   8  138.04    7.14
  -6  -4  -8  135.39    8.64
  -6   4  -8  137.90    7.39
  -6  -4  -8  124.74   10.07
   6   4  -8  119.43    9.31
   6   4   8  119.48    7.65
   7   4  -8  172.58    9.49
  -7  -4  -8  184.16    9.90
  -7   4  -8  162.10    8.86
   7   4  -8  173.85    9.19
  -8  -4  -8  119.51    7.11
   8   4  -8  132.36    7.23
   9   4  -8    0.57    1.27
  -9  -4  -8    0.22    0.91
   9   4  -8    0.25    0.94
  -9  -4  -8    0.21    0.72
  10   4  -8   46.91    3.71
 -10  -4  -8   50.60    3.27
  10   4  -8   47.24    3.52
  10   4   8   44.77    3.62
  11   4   8    7.10    1.28
  11   4  -8    3.57    1.04
   0   5  -8   -0.20    0.74
   0   5   8   -0.66    0.64
   0   5  -8    0.17    0.68
   0   5   8   -0.25    0.71
  -1   5   8   57.03    4.12
   1   5   8   51.08    3.33
   1   5  -8   51.29    3.35
  -1   5   8   48.66    3.33
  -1   5  -8   50.79    3.38
  -1   5  -8   48.94    3.67
   1   5   8   46.67    4.27
  -1   5   8   48.37    3.28
  -2   5   8   17.93    2.29
   2   5  -8   15.15    2.36
  -2   5   8   15.53    1.82
  -2   5  -8   22.78    2.04
  -2   5  -8   17.58    2.06
   2   5   8   16.13    2.68
  -2   5   8   19.00    1.92
   3   5  -8  213.32   10.35
  -3   5   8  219.58    9.93
  -3   5   8  213.64   10.92
  -3  -5  -8  183.20   12.47
  -3   5  -8  212.05   10.40
  -3   5  -8  207.25   10.32
   3   5   8  215.35   11.90
   3   5   8  209.91   10.77
   3   5  -8  208.71   11.48
  -3   5   8  217.59   10.06
  -3   5  -8  218.49    9.91
   4   5  -8    1.45    1.03
  -4   5  -8    3.82    1.12
  -4   5   8    3.98    1.06
  -4   5   8    5.65    1.44
  -4   5  -8    3.01    1.15
   4   5   8    3.66    1.84
   4   5  -8    3.56    1.29
  -4   5   8    2.73    0.98
   4   5   8    2.41    1.15
  -4  -5  -8    2.71    3.05
  -4   5  -8    3.51    1.20
   5   5  -8   18.91    2.38
  -5   5   8   15.71    1.76
  -5   5  -8   16.04    1.92
  -5   5  -8   18.61    2.32
  -5  -5  -8   17.27    3.87
  -6   5   8    3.19    1.03
   6   5  -8    2.70    1.24
  -6   5  -8    2.99    1.15
  -6  -5  -8    3.52    2.44
  -7   5   8    1.47    0.76
   7   5  -8   -0.27    1.15
  -7   5  -8   -0.53    1.03
  -7  -5  -8    2.83    1.71
   8   5  -8    1.46    1.10
  -8   5  -8    0.23    0.79
  -8  -5  -8    1.33    1.29
   9   5  -8    5.11    1.25
   9   5   8    4.71    1.23
  -9  -5  -8    3.58    0.98
  -9  -5  -8    3.36    1.14
  10   5  -8    1.54    0.72
  10   5   8    3.04    0.91
 -10  -5  -8    2.03    0.65
 -10  -5  -8    3.56    0.76
   0   6  -8   28.75    2.51
   0   6  -8   24.98    2.63
  -1   6   8   19.39    1.96
  -1   6   8   20.23    2.08
   1   6  -8   18.87    2.04
  -1   6  -8   18.16    2.04
  -1   6  -8   17.16    2.24
  -2   6   8   35.76    2.82
  -2   6   8   41.61    3.10
  -2   6  -8   34.27    2.74
  -2   6  -8   42.24    3.06
  -2   6  -8   29.87    3.04
  -3  -6  -8    4.97    3.14
  -3   6  -8    5.74    1.34
  -3   6   8    2.82    0.89
  -3   6   8    6.97    1.29
  -3   6   8    4.55    1.19
  -3   6  -8    4.09    1.27
  -4   6  -8   44.95    3.79
  -4  -6  -8   41.94    5.43
  -4   6   8   50.82    3.47
  -4   6   8   50.02    3.53
  -4   6  -8   47.31    3.80
  -5   6   8   -0.19    0.91
   5   6  -8    0.99    1.00
  -5   6  -8   -0.27    0.92
  -5  -6  -8   -2.36    2.47
   6   6  -8   26.91    2.82
  -6   6   8   31.38    2.54
  -6   6  -8   30.12    2.95
  -6  -6  -8   26.33    3.68
   7   6  -8    9.70    1.72
  -7   6   8   11.35    1.40
  -7   6  -8   11.48    1.83
  -7  -6  -8    9.90    2.00
   8   6  -8   66.03    4.26
  -8  -6  -8   68.12    4.16
  -8  -6  -8   78.85    4.56
   9   6  -8    5.43    0.96
  -9  -6  -8    5.22    0.89
  -9  -6  -8    6.68    1.02
   0   7   8    1.04    0.91
   0   7  -8    0.23    0.87
  -1   7   8    4.83    1.23
   1   7   8    4.86    1.21
  -1   7  -8    3.46    0.99
  -1   7  -8    6.68    1.60
  -2   7   8    6.97    1.23
  -2   7   8    6.06    1.23
   2   7   8    4.87    1.15
  -2   7  -8    6.05    1.43
  -3  -7  -8    1.77    2.28
  -3   7   8    2.02    0.95
  -3   7   8    1.90    0.87
  -3   7  -8    2.46    1.23
  -4   7   8   13.20    1.61
  -4   7  -8   12.69    1.84
  -4  -7  -8    8.70    2.79
  -4   7  -8   13.06    1.98
  -5   7   8   -0.45    0.67
  -5   7  -8    0.22    0.87
  -5  -7  -8   -0.33    1.87
  -5   7  -8    0.80    1.10
  -6   7   8   10.58    1.32
  -6  -7  -8   16.03    2.19
  -7  -7  -8   -0.13    0.46
  -7   7   8   -0.53    0.57
  -7  -7  -8    0.82    0.78
  -8  -7  -8    6.60    0.86
  -8   7   8    6.67    0.78
  -8  -7  -8    7.75    0.97
   0   8  -8   20.07    1.85
   0   8  -8   24.83    2.33
  -1   8   8   -0.16    0.61
   1   8   8    0.31    0.66
   1   8  -8   -0.41    0.67
  -1   8  -8   -0.39    0.91
  -2   8   8   73.15    3.90
   2   8   8   61.89    3.69
  -2   8  -8   62.16    4.23
  -3  -8  -8    2.05    1.44
  -3   8   8    0.58    0.54
  -3   8   8    1.44    0.60
  -3   8  -8    0.55    0.95
  -4   8  -8   25.94    2.21
  -4  -8  -8   20.23    2.39
  -4   8   8   24.05    1.80
  -5   8  -8    7.71    1.13
  -5   8   8    6.34    0.88
  -5  -8  -8    5.78    1.18
  -6  -8  -8    7.76    1.03
  -6   8   8   10.77    0.96
   0   9   8   -0.33    0.36
   0   0   9    0.45    0.44
  -1   0   9    0.59    0.67
  -1   0  -9   -0.28    0.51
   1   0  -9    0.56    0.65
   1   0   9   -0.21    0.85
  -2   0  -9   -0.36    0.66
  -2   0   9    0.18    0.72
  -2   0  -9    0.15    0.54
   2   0   9    0.23    1.01
   2   0  -9    0.22    0.70
  -3   0  -9    0.19    0.73
  -3   0   9   -0.21    0.72
  -3   0  -9    0.52    0.62
   3   0   9   -0.26    1.01
   3   0  -9   -0.25    0.95
  -3   0   9   -0.97    1.48
  -3   0  -9   -0.31    0.78
  -4   0   9   -0.28    1.09
  -4   0  -9    0.21    0.72
  -4   0   9    0.23    0.83
   4   0  -9    0.28    0.77
  -5   0  -9    0.23    0.66
  -5   0   9   -0.50    0.86
  -6   0  -9    0.66    0.59
  -6   0   9    1.16    0.75
  -6   0   9   -0.26    0.69
  -6   0   9    0.52    0.93
  -6   0  -9    0.26    0.75
  -6   0  -9   -0.16    0.66
  -6   0  -9   -0.47    0.64
  -6   0   9   -0.16    0.56
  -6   0  -9   -0.35    0.77
  -7   0   9    0.57    0.73
  -7   0   9   -0.29    0.79
  -7   0  -9    0.90    0.93
  -7   0  -9    0.18    0.85
  -7   0   9   -0.38    0.66
  -7   0  -9   -0.18    0.75
  -7   0  -9    0.55    0.64
  -8   0   9   -0.43    0.76
  -8   0   9    1.00    0.84
  -8   0  -9    0.34    0.91
  -8   0   9   -0.22    0.75
  -8   0  -9    0.98    0.92
  -8   0  -9    0.23    0.86
  -8   0  -9   -0.20    0.60
  -8   0  -9    0.80    0.93
  -9   0  -9    0.83    0.93
  -9   0   9   -0.23    0.76
  -9   0  -9   -0.25    0.92
  -9   0  -9    0.63    0.68
 -10   0   9   -0.22    0.82
 -10   0  -9    0.24    0.85
 -10   0  -9    0.61    0.79
 -10   0  -9   -0.20    0.71
 -10   0   9    0.43    0.80
 -11   0   9    0.19    0.80
 -11   0  -9   -0.76    1.06
 -11   0   9   -0.19    0.73
 -11   0  -9   -0.70    0.77
 -11   0  -9    0.21    0.81
 -12   0   9    0.14    0.60
 -12   0  -9   -0.43    0.76
   0   1  -9   -0.41    0.65
   0   1   9    0.19    0.35
   0  -1  -9    0.56    0.57
  -1   1   9  766.68   32.54
  -1  -1  -9  773.39   31.47
   1  -1  -9  751.07   31.30
  -1   1   9  778.32   31.12
   1   1  -9  777.94   31.80
   1  -1  -9  771.96   31.78
   1   1   9  799.56   32.17
   1  -1   9  812.23   32.12
  -1   1   9  812.21   31.91
  -2   1   9  200.02    9.97
  -2  -1  -9  204.47    9.45
  -2   1  -9  215.66    9.31
  -2   1   9  201.61    9.20
  -2   1  -9  195.31    9.42
  -2  -1  -9  196.61    9.40
   2  -1  -9  191.82    9.70
   2   1  -9  211.38    9.89
   2  -1   9  199.17    9.96
   2   1   9  204.29    9.95
  -3  -1  -9  488.12   22.33
  -3   1   9  542.95   22.29
  -3   1  -9  531.46   21.53
  -3   1   9  553.24   21.75
   3   1   9  502.18   21.29
  -3  -1  -9  517.41   21.69
  -3   1  -9  533.12   21.79
   3   1  -9  514.20   22.35
   3  -1  -9  496.40   22.27
   3   1   9  511.97   22.45
   3  -1   9  492.45   22.35
   4  -1  -9  103.37    6.32
   4   1  -9   94.54    6.16
  -4  -1   9   94.37    6.70
  -4  -1  -9  101.75    6.22
  -4   1   9  105.94    5.72
   4   1   9  100.59    5.40
  -4  -1  -9   99.43    5.63
  -4   1  -9  106.14    5.79
  -5  -1   9  510.11   22.51
  -5  -1  -9  519.52   22.38
  -5   1   9  505.37   21.65
  -5  -1  -9  504.07   21.77
  -5   1  -9  553.64   22.06
  -5   1   9  482.37   21.68
  -5  -1   9  497.83   21.72
  -6  -1  -9    7.12    1.33
  -6   1  -9    6.68    1.14
  -6   1   9   10.10    1.37
  -6  -1   9    3.59    0.97
  -6   1  -9    7.03    1.56
  -6  -1  -9    3.84    1.20
  -6  -1   9    8.07    2.02
  -6  -1   9    6.01    1.38
  -6   1   9    8.57    1.49
  -6   1   9    6.39    1.37
  -6  -1  -9    6.62    1.77
  -6  -1  -9    6.23    1.19
  -6   1   9    8.10    1.28
  -6   1  -9    7.77    1.30
  -6  -1  -9    9.05    1.34
  -6   1  -9    8.33    1.33
  -7  -1  -9  191.54    9.02
  -7   1  -9  168.59    8.63
  -7   1   9  180.00    8.78
  -7  -1  -9  168.88    8.59
  -7  -1   9  183.24    8.79
  -7  -1  -9  173.33    9.55
  -7   1  -9  183.02    9.69
  -7   1  -9  186.18    8.86
  -7   1   9  198.30    8.99
  -7   1   9  191.55    9.72
  -7  -1   9  171.76    9.46
  -8  -1   9   13.17    1.77
  -8   1   9   12.53    1.74
  -8   1   9   12.30    2.09
  -8  -1   9   11.25    2.02
  -8  -1  -9   14.78    2.26
  -8   1  -9   16.38    2.39
  -8  -1  -9   13.57    1.84
  -8   1   9   16.79    1.98
  -8  -1   9   12.21    1.75
  -8   1  -9   10.97    1.80
  -8  -1  -9    9.89    1.71
  -8   1  -9   12.67    1.82
  -8  -1  -9   12.04    1.74
  -8   1  -9   11.32    1.63
  -9  -1  -9   82.24    5.28
  -9   1  -9   92.94    5.54
  -9   1   9   83.40    5.22
  -9   1  -9   97.21    5.44
  -9  -1   9   80.59    5.15
  -9  -1  -9   78.00    5.02
 -10  -1  -9   44.96    3.32
 -10   1  -9   42.91    3.54
 -10  -1  -9   44.16    3.51
 -10   1  -9   43.15    3.53
 -10   1  -9   47.44    3.57
 -10   1   9   46.86    3.50
 -10  -1   9   38.87    3.28
  10   1  -9   46.05    4.36
 -10   1   9   49.16    3.52
 -10  -1   9   46.00    3.47
 -11   1  -9   60.75    4.01
 -11  -1   9   55.38    3.80
 -11   1  -9   58.37    3.89
  11   1  -9   57.08    4.58
 -11   1   9   62.47    3.87
 -11  -1   9   58.38    3.81
 -12   1   9   28.63    2.26
 -12  -1   9   31.91    2.32
 -12   1  -9   28.48    2.30
 -12   1  -9   35.57    2.53
 -12  -1   9   30.00    2.28
 -12  -1  -9   38.53    2.57
   0   2  -9  838.31   33.74
   0  -2  -9  810.37   33.58
   0   2   9  862.41   34.76
  -1   2   9    1.18    0.53
  -1   2   9    0.22    0.73
   1   2  -9    2.21    1.18
   1   2   9    0.59    0.85
   1   2   9    1.35    1.45
  -2   2   9  480.33   20.04
   2   2   9  483.89   20.05
  -2   2  -9  496.14   20.35
  -2   2   9  486.81   20.58
   2   2   9  463.36   20.79
   2   2  -9  484.78   20.69
   3   2   9    1.56    0.63
  -3   2  -9    1.99    0.86
  -3   2   9    1.58    0.73
   3   2  -9    1.48    0.99
   3   2   9    1.01    1.02
  -4   2   9   50.79    3.47
   4   2   9   46.53    3.33
  -4   2  -9   48.95    3.44
   4   2  -9   47.98    3.50
   4   2  -9   41.20    3.76
  -4  -2  -9   41.64    4.60
  -4  -2   9   41.77    4.80
  -5  -2  -9    0.41    1.90
  -5   2   9    2.43    0.89
   5   2  -9    1.79    0.83
  -6   2  -9   11.95    1.72
  -6   2   9   10.89    1.69
  -6  -2  -9   14.21    2.77
  -6   2  -9   10.61    1.59
  -6   2   9   16.47    1.83
  -6  -2  -9   18.45    2.29
  -7  -2  -9    1.93    1.66
  -7   2   9    1.82    0.93
  -7   2  -9    0.20    0.86
  -7  -2  -9    0.98    1.10
  -7   2  -9    0.82    1.04
  -8  -2  -9    2.36    1.13
  -8   2  -9    2.89    1.29
  -8   2  -9    6.86    1.41
   8   2  -9    8.37    2.11
  -9  -2  -9    0.22    0.79
  -9   2   9   -0.20    0.80
  -9   2  -9   -0.23    1.11
  -9   2  -9    1.13    1.06
  -9   2  -9    0.45    0.89
   9   2  -9    0.36    1.20
 -10  -2  -9   -0.19    0.68
 -10   2  -9    1.05    1.24
 -10   2  -9    0.21    0.79
 -10   2  -9    0.64    0.92
  10   2  -9    0.69    1.35
 -10   2   9   -0.19    0.69
 -11   2  -9    1.04    0.96
  11   2  -9    0.29    1.05
 -11   2  -9    0.72    0.83
 -12  -2  -9    5.13    1.02
 -12   2  -9    4.99    1.05
 -12  -2   9    4.30    0.91
 -12   2  -9    5.54    1.01
  12   2   9    4.95    1.16
   0   3   9    0.29    0.95
   0   3  -9    0.56    0.61
   0   3   9    0.19    0.72
   0   3   9    0.16    0.43
   0   3   9    0.16    0.43
   1   3   9  591.31   24.82
  -1   3   9  599.82   25.83
   1   3   9  598.33   26.42
   1   3  -9  635.36   25.83
   1   3   9  611.02   25.61
   1   3  -9  589.00   25.09
   2   3   9    7.41    1.28
   2   3   9    5.74    1.81
   2   3  -9    8.64    1.92
   2   3   9    7.21    1.81
   2   3  -9    9.57    1.49
   3   3   9  243.66   10.99
   3   3   9  226.21   12.98
   3   3  -9  232.08   12.20
   3   3  -9  223.02   11.14
   4   3  -9    6.19    1.28
   4   3   9    7.40    2.57
   4   3   9    6.48    1.29
   4   3  -9    5.91    2.32
   4   3  -9    8.25    1.56
   5   3  -9  304.34   14.07
  -5   3  -9  308.50   13.66
  -5  -3  -9  324.79   15.08
  -5   3  -9  302.02   13.40
   5   3   9  299.34   14.12
  -5  -3  -9  275.38   16.26
   5   3  -9  316.24   14.78
   5   3  -9  289.16   13.64
   6   3  -9    0.24    0.85
  -6  -3  -9    1.88    1.55
  -6   3  -9    2.96    1.33
   6   3  -9    0.28    1.09
  -6  -3  -9    4.55    2.18
  -6   3  -9    1.14    0.98
   6   3   9    0.59    0.70
   7   3  -9  104.86    6.72
  -7   3  -9  107.94    6.09
  -7  -3  -9  103.73    6.56
  -7  -3  -9  102.31    7.70
  -7   3  -9  104.31    5.89
   7   3  -9  101.20    6.25
  -8  -3  -9    1.29    1.18
   8   3  -9    2.98    1.36
  -8   3  -9    0.45    1.08
  -8   3  -9   -0.87    0.97
   8   3  -9   -0.27    0.95
   9   3  -9   46.65    4.37
  -9   3  -9   44.11    3.62
  -9  -3  -9   51.36    3.71
  -9   3  -9   50.21    3.65
  10   3  -9    2.66    1.38
 -10  -3  -9    1.43    0.76
 -10   3  -9    1.90    0.94
 -11   3  -9   61.55    3.75
  11   3  -9   64.26    4.43
 -12  -3   9    3.75    0.67
  12   3  -9    1.71    0.82
 -12   3  -9    4.04    0.76
  12   3   9    2.89    0.89
   0   4   9   11.15    1.60
   0   4   9   12.54    1.90
   0   4   9   11.92    2.17
   1   4   9   33.64    3.60
   1   4   9   32.09    2.79
  -1   4   9   31.57    2.81
   1   4   9   37.69    3.46
  -1   4  -9   38.13    2.60
   1   4  -9   31.53    3.07
   2   4  -9   26.07    2.39
   2   4   9   22.68    3.06
  -2   4  -9   24.20    2.28
   2   4   9   21.87    2.43
  -2   4   9   26.76    2.61
   2   4  -9   25.73    3.17
   2   4   9   24.43    3.15
  -2   4  -9   26.49    2.12
  -2   4  -9   25.57    2.13
   2   4  -9   26.80    2.88
   3   4  -9   16.80    1.99
  -3   4   9   15.75    1.68
   3   4   9   19.63    3.02
  -3  -4  -9   18.06    3.49
  -3   4  -9   15.57    1.90
  -3   4  -9   15.54    1.62
   3   4  -9   16.19    2.73
   3   4   9   17.24    2.81
   3   4  -9   14.27    2.15
  -3   4  -9   15.15    1.64
   3   4   9   13.21    1.90
  -3   4   9   16.10    2.13
  -4   4   9    3.14    0.88
   4   4  -9    2.40    1.06
  -4   4  -9    3.71    1.11
  -4  -4  -9    3.05    2.63
  -4   4  -9    3.40    1.10
   4   4  -9    4.24    1.94
   4   4   9    1.35    1.46
   4   4   9    1.87    0.96
   4   4  -9    1.36    1.02
  -4   4   9    1.99    1.00
   4   4   9    3.21    1.08
   5   4  -9   13.16    2.03
  -5   4   9   16.05    1.70
  -5  -4  -9   13.82    3.16
  -5   4  -9   16.82    2.10
  -5   4   9   18.81    2.40
   5   4  -9   20.10    3.47
   5   4   9   18.94    3.56
   5   4   9   16.07    2.27
   5   4  -9   14.22    2.38
   6   4  -9    2.33    1.17
   6   4  -9    4.10    1.56
  -6  -4  -9    0.38    2.27
  -6   4  -9    4.84    1.28
  -6  -4  -9    1.24    2.56
   6   4  -9    1.10    1.98
   6   4  -9    5.69    1.68
   6   4   9    2.96    1.19
   7   4  -9    3.09    1.50
  -7  -4  -9    2.96    1.67
  -7   4  -9    2.54    1.17
   7   4  -9    1.63    1.27
   8   4  -9    0.31    1.23
  -8  -4  -9    2.17    1.29
   8   4  -9    1.61    1.25
   9   4  -9    7.43    1.73
  -9  -4  -9    5.55    1.36
   9   4  -9    5.36    1.39
  -9  -4  -9    5.73    1.28
  10   4   9    0.87    0.91
  10   4  -9   -0.22    0.92
 -10  -4  -9    0.31    0.54
  10   4  -9   -0.20    0.75
  11   4  -9    0.16    0.69
  11   4   9    0.96    0.76
   0   5  -9    0.42    0.78
   0   5   9   -0.26    0.66
   0   5   9    0.85    0.66
   0   5  -9    1.04    0.86
   1   5   9  102.08    5.56
  -1   5   9  107.58    5.68
   1   5  -9  108.37    5.68
  -1   5  -9  109.93    5.73
  -1   5   9  101.06    6.29
  -1   5  -9  105.04    6.03
   1   5   9  108.62    6.93
  -1   5   9  102.11    5.55
  -2   5   9    0.69    0.64
  -2   5  -9    0.44    0.77
   2   5   9    0.83    1.12
  -2   5  -9    1.15    0.90
  -2   5  -9    0.65    0.72
  -2   5   9    1.11    0.85
  -2   5  -9    2.14    0.96
   2   5  -9   -0.37    0.99
   2   5   9    4.10    1.64
  -2   5   9    0.57    0.85
   2   5   9    1.07    0.80
   3   5  -9  160.89    8.38
  -3   5   9  169.62    8.00
  -3   5   9  172.60    9.13
  -3  -5  -9  157.33   10.87
  -3   5  -9  167.15    8.56
  -3   5  -9  169.49    8.56
  -3   5  -9  169.16    7.85
   3   5   9  151.11    9.69
   3   5   9  141.51    8.55
   3   5  -9  148.26    9.36
  -3   5   9  163.16    8.10
  -4   5   9    3.68    1.03
   4   5  -9    3.93    1.27
  -4   5   9    4.90    1.45
  -4   5  -9    3.10    1.08
   4   5   9    2.28    1.59
   4   5  -9    2.81    1.31
   4   5   9    4.93    1.33
  -4   5   9    4.07    1.09
  -4  -5  -9    1.57    2.90
  -4   5  -9    3.35    1.12
  -5  -5  -9   62.37    6.33
  -5   5  -9   70.57    4.91
  -5   5   9   69.77    4.37
   5   5  -9   68.58    4.83
  -5   5   9   70.75    4.29
  -6   5   9   -0.18    0.72
   6   5  -9    0.27    0.90
  -6  -5  -9   -1.66    2.44
  -6   5  -9   -0.55    0.92
   7   5  -9   54.42    4.16
  -7  -5  -9   53.51    4.58
  -7   5  -9   47.97    3.91
   8   5  -9    6.83    1.44
  -8  -5  -9    4.50    1.52
  -8   5  -9    6.55    1.42
   9   5  -9   35.95    2.94
   9   5   9   34.35    2.81
  -9  -5  -9   38.25    2.79
  -9  -5  -9   35.28    2.84
  10   5  -9    4.98    0.97
  10   5   9    2.48    0.80
 -10  -5  -9    3.81    0.75
 -10  -5  -9    4.04    0.78
   0   6   9    2.29    0.88
   0   6  -9    0.71    0.80
  -1   6   9    4.85    1.07
  -1   6   9    4.71    1.13
  -1   6  -9    4.27    1.42
  -2   6   9    8.48    1.38
  -2   6  -9    7.20    1.32
  -2   6  -9    6.21    1.52
  -3   6  -9    1.01    0.99
  -3  -6  -9    1.06    2.77
  -3   6   9   -0.56    0.68
  -3   6   9    0.84    0.89
  -3   6  -9   -0.26    0.87
  -4  -6  -9    7.50    3.21
  -4   6  -9    5.77    1.47
   4   6  -9    4.84    1.32
  -4   6   9    4.71    1.13
  -4   6   9    5.54    1.22
  -4   6  -9    4.29    1.30
  -5   6  -9    1.05    1.11
  -5  -6  -9    0.44    2.33
  -5   6   9    2.23    0.90
  -5   6   9    2.18    0.97
   5   6  -9    0.25    0.96
  -6   6   9    5.81    1.16
   6   6  -9    4.01    1.30
  -6   6  -9    3.27    1.27
   7   6  -9    1.69    0.97
  -7   6   9    1.26    0.73
  -7   6  -9    0.67    0.78
  -7  -6  -9    1.03    1.27
   8   6  -9    0.86    0.73
  -8  -6  -9    0.96    0.69
  -8  -6  -9    0.18    0.81
  -9  -6  -9    0.11    0.45
   9   6  -9   -0.13    0.53
  -9  -6  -9    0.11    0.50
   0   7   9    0.21    0.76
   0   7  -9    0.23    0.78
  -1   7  -9   43.34    3.08
  -1   7   9   41.37    3.19
   1   7   9   38.38    3.14
  -1   7  -9   43.03    3.55
  -2   7   9    0.67    0.67
  -2   7   9   -0.19    0.62
   2   7   9    0.55    0.68
  -2   7  -9   -0.25    0.93
  -3  -7  -9   72.04    6.31
  -3   7   9   89.81    4.88
  -3   7   9   88.50    4.87
  -3   7  -9   87.99    5.48
  -4   7   9    0.16    0.65
  -4   7  -9    0.22    0.82
  -4   7  -9   -0.22    0.83
  -5   7   9   27.82    2.21
  -5   7  -9   28.47    2.64
  -5  -7  -9   23.55    3.12
  -5   7  -9   27.52    2.54
  -6   7   9    1.12    0.62
  -6   7  -9    1.31    0.79
  -6  -7  -9    1.94    1.08
  -7  -7  -9   14.32    1.42
  -7   7   9   17.40    1.42
   7   7  -9   12.58    1.41
  -7  -7  -9   12.56    1.56
  -8  -7  -9   -0.26    0.39
   0   8   9   -0.15    0.64
   0   8  -9    0.13    0.57
   0   8  -9   -0.35    0.86
  -1   8   9    0.15    0.60
   1   8   9    0.15    0.61
   1   8  -9   -0.13    0.62
  -1   8  -9   -0.76    0.95
  -2   8   9    1.60    0.74
   2   8   9    1.03    0.61
   2   8  -9    0.91    0.65
  -2   8  -9    1.14    1.00
  -3   8   9   -0.11    0.47
  -3   8   9    0.11    0.44
  -3   8  -9   -0.88    0.92
  -4   8  -9    0.44    0.78
  -4  -8  -9    0.18    1.01
  -4   8   9    0.50    0.48
  -5  -8  -9    1.97    0.75
  -5   8   9    2.47    0.59
   0   0  10 4309.14  166.25
  -1   0 -10 1325.67   53.49
  -1   0  10 1344.81   53.46
   1   0  10 1414.77   54.42
   1   0 -10 1346.28   54.00
  -2   0 -10  468.30   19.40
  -2   0  10  450.13   19.51
  -2   0 -10  477.29   19.77
   2   0  10  487.42   20.47
   2   0 -10  464.83   20.10
  -3   0 -10  145.55    7.32
  -3   0  10  135.40    7.42
  -3   0 -10  152.78    7.55
   3   0  10  137.50    8.07
   3   0 -10  139.36    7.94
  -3   0  10  151.24    8.81
  -4   0  10 1180.27   48.41
  -4   0  10 1243.16   47.84
  -4   0 -10 1156.81   47.46
   4   0 -10 1131.37   48.29
  -5   0  10  683.23   27.65
  -5   0 -10  651.22   27.41
   5   0 -10  599.80   28.26
  -6   0 -10  441.00   18.68
   6   0 -10  417.17   20.68
  -6   0  10  416.04   18.51
  -6   0 -10  414.27   18.45
  -6   0  10  453.50   19.64
  -6   0 -10  476.79   19.81
  -6   0 -10  421.51   18.41
  -6   0  10  474.93   18.62
  -6   0  10  444.77   19.58
  -7   0 -10  177.74    8.72
   7   0 -10  156.85   10.61
  -7   0  10  173.12    8.58
  -7   0 -10  168.26    8.46
  -7   0 -10  168.39    9.43
  -7   0 -10  172.52    8.42
  -7   0  10  186.64    8.68
  -7   0  10  178.61    9.57
   8   0 -10   19.51    3.71
  -8   0 -10   20.55    2.24
  -8   0 -10   22.07    2.90
  -8   0 -10   23.43    2.34
  -8   0 -10   21.41    2.45
  -8   0  10   27.19    2.56
  -8   0  10   23.43    2.86
  -8   0  10   22.38    2.33
  -9   0 -10  126.01    7.16
  -9   0  10  134.28    7.11
  -9   0 -10  127.48    6.86
  -9   0 -10  128.84    6.93
 -10   0  10   12.57    1.85
 -10   0 -10   14.36    1.94
 -10   0 -10   16.17    1.89
 -10   0 -10   14.34    1.78
 -10   0  10   14.87    1.97
 -11   0  10   -0.18    0.88
 -11   0 -10   -0.18    0.93
 -11   0 -10   -0.61    0.97
 -12   0  10   25.60    2.06
 -12   0 -10   23.94    2.07
   0  -1 -10    0.64    0.57
   0   1  10    0.63    0.39
  -1   1  10  278.62   12.39
   1  -1  10  273.34   12.58
   1   1  10  283.91   12.74
  -1  -1 -10  266.76   11.99
   1  -1 -10  263.79   11.84
  -1   1  10  256.65   11.50
  -1   1  10  267.35   13.16
  -2  -1 -10   11.09    1.65
  -2   1 -10   10.70    1.61
  -2  -1 -10   16.15    1.82
  -2   1 -10   13.91    1.65
  -2   1  10   15.13    1.57
   2   1  10   17.49    2.21
   2  -1  10   12.77    1.98
   2   1 -10   13.58    1.92
   2  -1 -10   12.39    1.82
  -2   1  10   19.11    2.46
  -3   1 -10   12.34    1.69
  -3   1 -10   10.99    1.51
  -3   1  10   12.25    1.56
  -3  -1 -10   12.21    1.65
   3   1  10   13.43    2.19
   3  -1  10   12.94    2.01
   3  -1 -10    8.71    1.68
   3   1 -10    9.99    1.73
  -3  -1 -10   10.58    1.95
  -3   1  10   10.90    1.89
  -4   1  10  170.61    8.11
   4   1  10  153.39    7.70
  -4   1 -10  162.17    8.13
  -4  -1 -10  156.67    8.01
   4   1  10  147.34    8.80
   4  -1  10  143.34    8.63
   4  -1 -10  147.02    8.65
   4   1 -10  147.33    8.63
  -4  -1  10  160.22    9.53
  -4  -1 -10  167.32    8.58
  -5  -1  10   28.67    3.34
  -5  -1 -10   32.39    3.25
  -5   1  10   27.90    2.67
  -5  -1  10   40.52    3.78
  -5  -1 -10   30.25    2.83
  -5   1 -10   28.92    2.83
   5   1 -10   26.17    3.35
   5  -1 -10   29.30    3.39
  -6  -1 -10   11.83    1.67
  -6   1 -10    7.56    1.29
  -6   1  10   13.40    1.58
  -6  -1  10   10.67    1.42
  -6  -1 -10   15.48    2.13
  -6   1 -10   14.14    2.05
  -6  -1  10   12.19    2.36
  -6   1  10   12.56    1.86
  -6  -1  10   12.77    1.85
  -6   1  10   11.31    1.76
  -6  -1 -10    9.49    2.03
  -6   1  10   12.19    1.58
  -6   1 -10   12.19    1.67
   6   1 -10    8.21    1.62
   6   1 -10   12.42    2.39
   6  -1 -10   14.54    2.51
  -6   1 -10   11.37    1.58
  -6  -1 -10   10.24    1.51
  -7  -1 -10   13.31    1.89
  -7   1 -10   16.34    1.89
  -7   1 -10   13.26    2.15
  -7   1  10   14.37    2.14
  -7  -1  10   16.68    2.23
  -7  -1 -10   21.16    2.61
  -7   1  10   20.31    2.06
  -7  -1  10   17.47    1.93
  -7   1 -10   15.72    1.95
  -7   1  10   18.00    2.01
   7   1 -10   19.35    2.53
   7  -1 -10   10.63    2.53
   7   1 -10   16.61    3.10
  -8  -1 -10    9.94    1.55
  -8   1 -10    8.58    1.47
  -8   1  10    6.62    1.72
  -8  -1  10    7.24    1.81
  -8  -1 -10    8.00    1.92
  -8   1 -10    8.84    2.06
  -8   1  10    9.14    1.58
  -8   1 -10    7.01    1.47
  -8   1 -10    9.81    1.69
  -8  -1 -10   13.07    1.83
   8   1 -10    9.15    2.00
   8  -1 -10    5.48    2.53
   8   1 -10    3.40    2.90
  -8   1  10    9.92    1.53
  -8  -1  10   13.61    1.79
  -9  -1 -10   -0.22    0.73
  -9   1 -10    0.22    1.14
  -9   1  10    0.23    0.77
  -9  -1  10    1.10    0.77
  -9   1 -10    0.45    0.86
  -9  -1 -10   -0.24    0.77
  -9   1 -10   -0.24    0.84
   9   1 -10    1.04    1.36
 -10  -1 -10   14.89    1.83
 -10   1 -10   14.94    2.02
 -10  -1  10   11.92    1.78
 -10  -1 -10   18.08    2.13
 -10   1 -10   12.45    1.86
 -10   1 -10   18.32    2.06
  10   1 -10   14.32    2.41
 -10   1  10   16.37    1.95
 -10  -1  10   17.10    1.99
 -11  -1 -10   34.98    2.80
 -11   1 -10   34.90    2.83
 -11   1 -10   30.03    2.70
 -11   1 -10   31.56    2.61
 -11  -1  10   29.86    2.58
  11   1 -10   30.38    3.13
 -11   1  10   32.53    2.62
 -11  -1  10   31.65    2.58
 -12   1  10    8.19    1.14
 -12  -1  10    9.19    1.16
 -12   1 -10    8.38    1.20
 -12  -1 -10    8.94    1.23
 -12   1 -10    9.09    1.28
 -12  -1  10    9.24    1.17
   0   2 -10  618.54   25.09
   0  -2 -10  583.03   24.96
   0   2  10  612.60   26.16
   1   2 -10  191.10    9.48
  -1   2  10  189.11    8.64
   1   2  10  187.96   10.60
  -1   2  10  186.78    9.48
  -2   2  10  460.12   18.75
   2   2  10  458.26   18.76
  -2   2 -10  452.87   19.05
   2   2 -10  436.18   19.96
   2   2  10  415.97   19.47
  -2   2  10  450.25   19.26
   2   2 -10  420.25   19.27
  -3   2  10   66.77    4.08
   3   2  10   63.15    3.99
  -3   2 -10   66.17    4.16
   3   2 -10   60.05    4.54
   3   2  10   58.90    4.61
  -4  -2 -10  312.82   16.20
  -4   2  10  349.98   14.60
   4   2  10  318.65   14.37
  -4   2 -10  330.86   14.55
   4   2 -10  310.36   14.52
  -5  -2 -10   13.32    2.01
  -5   2 -10   13.31    1.72
  -5   2  10   16.19    2.05
  -5  -2 -10   16.47    2.92
   5   2 -10   15.79    2.09
   5   2 -10   14.64    2.06
  -6  -2 -10  221.56   10.48
  -6   2 -10  204.08    9.87
  -6   2  10  219.32   10.49
  -6  -2 -10  212.67   11.61
  -6   2 -10  201.04    9.83
   6   2 -10  196.25   10.46
  -7   2 -10   81.37    5.25
  -7  -2 -10   97.81    5.72
  -7  -2 -10   89.83    6.61
  -7   2 -10   90.57    5.32
   7   2 -10   88.45    6.00
  -8   2 -10  100.19    6.02
  -8   2 -10  104.62    6.00
   8   2 -10  100.53    6.78
  -8  -2 -10  104.56    6.07
  -9   2 -10    3.18    1.32
  -9  -2 -10    1.75    0.95
  -9   2 -10    0.23    0.97
  -9   2 -10    2.70    1.11
   9   2 -10    1.06    1.38
 -10   2 -10   33.55    3.02
 -10  -2 -10   33.02    2.78
 -10   2  10   41.69    2.95
 -10   2 -10   32.36    2.87
 -10   2 -10   35.28    2.98
  10   2 -10   34.82    3.68
 -11   2 -10    0.51    0.78
 -11   2 -10   -0.17    0.84
  11   2 -10    0.82    1.13
 -12  -2  10   28.25    1.96
 -12   2 -10   29.26    2.03
  12   2 -10   21.45    2.26
 -12   2 -10   22.54    1.86
  12   2  10   22.00    2.19
   0   3  10   -0.34    0.46
   0   3  10    0.32    0.90
   0   3 -10   -0.41    0.52
   1   3  10    6.44    1.15
  -1   3  10    4.88    1.35
   1   3  10    5.03    1.56
   1   3 -10    5.98    1.58
   1   3 -10    4.57    1.14
   2   3  10   17.02    2.98
   2   3 -10   25.78    3.03
   2   3  10   21.35    2.72
   2   3 -10   18.64    2.16
   2   3  10   17.54    2.00
   3   3  10    1.49    1.84
   3   3  10    0.44    0.66
   3   3 -10    3.70    1.72
   3   3 -10   -0.26    0.56
   4   3 -10    0.78    0.68
   4   3 -10    1.81    1.07
   4   3  10    4.17    2.39
  -4  -3 -10   -0.96    1.97
  -4   3 -10    1.40    0.72
  -4   3 -10    1.34    0.93
   4   3  10    0.49    0.77
   4   3 -10   -0.44    1.84
   4   3 -10    4.34    1.22
  -4   3 -10    1.60    0.74
   5   3 -10    7.14    1.48
   5   3 -10    8.88    1.78
  -5   3 -10    8.17    1.46
  -5  -3 -10    3.80    1.80
  -5   3 -10    7.41    1.61
   5   3  10    9.63    1.68
  -5  -3 -10    4.91    2.74
   5   3 -10   10.95    2.83
   5   3 -10    8.53    1.77
   6   3 -10   -0.72    1.05
  -6  -3 -10    1.82    1.44
  -6   3 -10   -0.21    1.03
   6   3 -10    1.71    1.28
  -6  -3 -10    0.50    1.90
  -6   3 -10   -0.20    0.94
   6   3  10    1.23    0.87
  -7  -3 -10    7.60    1.82
   7   3 -10    5.03    1.81
  -7   3 -10    6.04    1.47
  -7   3 -10    7.85    1.58
   7   3 -10    6.49    1.50
  -8   3 -10    0.23    1.00
  -8   3 -10    1.09    1.07
  -8  -3 -10    0.51    1.09
   8   3 -10   -0.33    1.36
  -9   3 -10   13.88    2.02
  -9   3 -10   10.66    1.72
  -9  -3 -10   11.50    1.75
   9   3 -10    9.98    2.07
 -10   3 -10    3.99    1.23
  10   3 -10    2.55    1.33
 -10  -3 -10    4.53    1.00
 -10   3 -10    3.29    1.10
 -11   3 -10   37.17    2.63
  11   3 -10   38.08    3.18
  12   3 -10    9.90    1.27
   0   4  10  290.32   12.88
   0   4  10  285.24   14.14
   0   4  10  267.44   12.05
   1   4 -10    0.86    0.82
   1   4  10    1.14    1.02
   1   4 -10   -0.36    0.75
   1   4  10   -0.29    1.06
  -1   4  10    0.23    0.65
   1   4  10    0.67    0.73
   2   4 -10  780.61   32.19
   2   4  10  757.51   32.52
  -2   4  10  767.15   32.62
   2   4  10  741.74   34.12
  -2   4 -10  832.87   32.37
   2   4 -10  806.39   33.83
   2   4  10  823.08   33.85
  -2   4 -10  799.68   31.70
   2   4 -10  764.22   33.19
   3   4 -10  154.81    8.17
  -3   4  10  164.83    7.80
  -3   4  10  163.13    8.72
   3   4  10  152.43    8.47
   3   4  10  159.58   10.18
  -3   4 -10  172.43    8.43
   3   4 -10  165.48    9.78
  -3   4 -10  170.39    7.76
   3   4  10  161.20    9.69
   3   4 -10  156.58    9.04
   4   4 -10  173.10    8.93
  -4   4  10  175.57    8.39
  -4   4  10  175.47    9.54
   4   4  10  173.66    9.38
  -4  -4 -10  165.91   10.49
   4   4  10  164.07   11.15
  -4   4 -10  190.92    9.21
   4   4 -10  169.62   10.59
  -4   4 -10  202.66    8.55
   4   4  10  171.18   10.66
   4   4 -10  165.48    9.81
   5   4 -10   53.23    4.17
  -5   4  10   55.39    3.62
  -5  -4 -10   54.76    5.28
  -5   4 -10   64.06    4.43
  -5   4  10   63.65    4.77
  -5  -4 -10   64.04    7.12
   5   4 -10   59.68    5.89
   5   4  10   60.72    5.92
   5   4 -10   61.04    5.12
   5   4  10   58.09    4.59
   6   4 -10   98.59    6.43
  -6  -4 -10  108.45    7.09
  -6   4 -10   96.08    6.06
   6   4 -10  101.79    6.16
   7   4 -10  138.78    8.15
  -7  -4 -10  149.19    8.28
  -7   4 -10  129.65    7.52
   7   4 -10  141.30    7.86
   8   4 -10   50.34    4.27
  -8  -4 -10   47.70    3.92
   8   4 -10   49.97    3.97
   9   4 -10    1.06    1.19
  -9  -4 -10   -0.20    0.84
   9   4 -10   -0.23    0.81
  10   4 -10   21.82    2.36
 -10  -4 -10   25.35    2.09
  10   4 -10   21.56    2.15
  10   4  10   21.42    2.25
  11   4  10    3.74    1.00
  11   4 -10    4.58    0.95
   0   5 -10   -0.22    0.85
   0   5  10    0.17    0.62
   0   5  10   -0.27    0.67
  -1   5  10   69.96    4.32
   1   5  10   77.79    6.14
  -1   5  10   75.55    5.11
  -1   5 -10   73.62    4.84
   1   5  10   71.09    5.48
  -1   5  10   80.44    4.55
  -2   5  10   25.32    2.25
   2   5 -10   26.07    2.59
  -2   5 -10   26.32    2.58
   2   5  10   22.79    3.32
  -2   5 -10   27.23    2.71
  -2   5  10   26.90    2.42
  -2   5 -10   26.60    2.35
   2   5 -10   24.71    3.13
   2   5  10   25.12    3.25
   2   5  10   22.41    2.60
  -2   5  10   24.59    2.78
  -3   5  10  152.27    7.45
   3   5 -10  148.87    7.87
  -3   5  10  133.17    8.27
  -3   5 -10  149.38    7.96
  -3  -5 -10  151.73   10.19
  -3   5 -10  160.37    8.14
  -3   5 -10  147.13    7.29
   3   5  10  143.18    9.20
   3   5  10  140.39    8.19
   3   5 -10  132.85    8.81
  -3   5  10  152.01    7.61
  -4  -5 -10    4.93    2.82
  -4   5 -10    9.50    1.69
   4   5 -10   10.92    1.80
  -4   5  10   10.39    1.48
   4   5 -10    6.14    1.75
  -4   5  10    8.43    1.45
  -4   5 -10    6.35    1.44
   5   5 -10   26.50    2.70
  -5   5  10   20.30    2.08
  -5   5  10   23.26    2.31
  -5   5 -10   20.78    2.50
  -5  -5 -10   20.69    3.69
  -6  -5 -10   16.43    2.99
  -6   5 -10   14.97    2.15
  -6   5  10   15.39    1.77
   6   5 -10   17.64    2.32
  -7   5 -10    0.25    0.99
  -7  -5 -10    2.15    1.58
   7   5 -10    1.27    1.14
  -8   5 -10   12.73    1.75
  -8  -5 -10    8.57    1.71
   8   5 -10   13.09    1.89
  -9  -5 -10    7.06    1.30
   9   5 -10    5.30    1.18
  -9  -5 -10    5.85    1.07
 -10  -5 -10    0.31    0.45
  10   5 -10    0.52    0.56
  10   5  10    1.33    0.68
   0   6 -10   52.56    4.02
   0   6  10   54.19    3.65
  -1   6  10   23.55    2.19
  -1   6 -10   23.01    2.61
  -1   6  10   24.62    2.33
  -1   6 -10   22.75    2.25
  -2   6  10   64.18    4.05
  -2   6 -10   63.07    4.63
  -2   6  10   58.30    4.08
  -2   6 -10   66.91    4.03
  -3   6 -10    0.26    1.10
  -3  -6 -10    0.99    2.58
  -3   6 -10    2.32    1.18
  -3   6  10    0.37    0.69
  -3   6  10    0.85    0.90
  -3   6 -10    1.54    0.75
  -4   6 -10   61.94    4.48
  -4  -6 -10   60.64    5.99
  -4   6 -10   62.42    4.60
  -4   6  10   62.69    4.17
  -4   6  10   65.82    4.11
   4   6 -10   64.58    4.46
  -5   6 -10    9.05    1.75
  -5  -6 -10   10.70    2.79
  -5   6  10   10.08    1.51
   5   6 -10   14.40    1.99
  -5   6  10   13.12    1.64
  -6   6  10   40.35    2.80
   6   6 -10   36.21    3.14
  -6  -6 -10   34.32    3.66
  -6   6 -10   31.66    3.09
   7   6 -10    1.81    0.96
  -7   6  10    1.59    0.70
  -7  -6 -10    0.70    1.19
  -7   6 -10    2.35    1.00
  -8  -6 -10   11.49    1.42
   8   6 -10   12.44    1.54
  -8  -6 -10   14.77    1.66
  -9  -6 -10   -0.21    0.43
   9   6 -10   -0.23    0.48
  -9  -6 -10   -0.30    0.47
   0   7 -10    1.39    0.95
   0   7  10    0.41    0.79
   0   7 -10   -0.18    0.66
  -1   7 -10    0.98    1.04
  -1   7 -10    0.17    0.69
  -1   7  10    1.37    0.86
   1   7  10   -0.20    0.73
  -2   7  10   -0.17    0.73
  -2   7 -10    0.25    0.92
  -2   7  10   -0.54    0.72
   2   7  10    0.36    0.67
  -2   7 -10    1.12    0.77
  -3   7  10    9.47    1.41
  -3   7 -10    5.92    1.47
  -3   7  10    7.25    1.22
  -4   7 -10    4.50    1.23
  -4   7 -10    3.87    1.12
  -4  -7 -10    3.76    1.98
  -4   7  10    4.25    1.05
  -5   7 -10   -0.18    0.89
  -5   7  10    0.83    0.64
  -5   7 -10    1.00    0.80
  -5  -7 -10    1.52    1.35
  -6   7  10    0.35    0.56
  -6   7 -10    0.35    0.67
  -6  -7 -10    0.75    0.86
  -7  -7 -10    1.74    0.58
   7   7 -10    2.08    0.68
  -7   7  10    1.79    0.58
  -7  -7 -10    1.79    0.73
   0   8 -10   29.35    2.19
   0   8  10   33.11    2.43
  -1   8  10    3.82    0.90
   1   8  10    2.79    0.79
   1   8 -10    2.37    0.71
   2   8 -10   31.42    2.26
  -2   8  10   34.80    2.33
   2   8  10   28.05    2.14
  -2   8 -10   32.20    2.67
  -3   8  10    0.52    0.50
   3   8 -10   -0.46    0.58
  -3   8 -10   -0.82    0.81
  -4   8  10   37.80    2.28
   4   8 -10   34.95    2.30
  -4   8 -10   40.64    2.70
   5   8 -10   11.67    1.07
  -5  -8 -10    9.18    1.14
   0   0 -11    0.36    0.71
  -1   0  11    0.49    0.59
  -1   0 -11    0.36    0.67
  -2   0  11    0.20    0.85
  -2   0 -11    1.35    0.95
  -2   0 -11    0.19    0.64
   2   0  11    1.46    0.98
   2   0 -11    1.59    0.86
  -2   0  11    1.44    2.20
  -3   0 -11    1.38    0.62
  -3   0  11    0.23    0.79
  -3   0 -11    1.06    0.76
   3   0  11    2.28    0.93
   3   0 -11    0.30    0.82
  -3   0  11   -0.40    1.65
  -4   0 -11    0.25    0.70
  -4   0  11    0.76    0.89
   4   0  11   -0.36    1.12
   4   0 -11    1.03    1.11
  -4   0  11   -0.34    1.45
  -5   0  11    0.28    1.02
  -5   0 -11    0.81    0.97
  -5   0  11    0.32    1.05
   5   0  11   -0.40    1.24
   5   0 -11   -0.39    1.05
  -6   0 -11   -0.54    0.56
  -6   0 -11    0.60    0.93
  -6   0  11   -0.87    0.98
  -6   0  11   -1.17    1.08
  -6   0  11   -0.93    0.84
  -6   0  11    0.17    0.59
  -6   0 -11    1.39    0.79
   6   0 -11    0.45    1.40
  -6   0 -11   -0.58    0.84
  -7   0 -11    0.60    0.68
  -7   0 -11    0.33    0.93
  -7   0  11   -0.32    0.70
  -7   0  11    0.21    0.64
  -7   0  11    0.40    0.79
  -7   0 -11    0.95    0.78
   7   0 -11   -0.52    1.41
  -7   0 -11    0.22    0.83
  -8   0  11   -0.45    0.91
  -8   0  11   -0.69    0.70
  -8   0  11    0.44    0.77
  -8   0 -11    1.02    1.02
  -8   0 -11    0.24    0.92
  -8   0 -11   -0.22    0.75
  -9   0 -11    0.74    0.92
  -9   0  11   -0.45    0.81
  -9   0 -11   -0.21    0.78
  -9   0 -11   -0.22    0.71
 -10   0 -11    0.20    1.13
 -10   0  11    0.42    0.78
 -10   0 -11   -0.23    0.81
 -10   0 -11    1.33    0.89
 -10   0 -11   -0.20    0.74
 -10   0  11    0.21    0.77
 -11   0 -11    0.17    0.89
 -11   0 -11    0.19    0.74
 -12   0  11   -0.25    0.56
 -12   0 -11    0.49    0.71
   0   1  11    0.32    1.37
   0  -1 -11   -0.18    0.64
  -1   1  11   11.54    1.30
  -1  -1 -11    9.92    1.47
   1  -1 -11    7.43    1.25
  -1   1 -11   11.89    1.65
  -1   1  11   11.79    2.24
  -2  -1 -11    7.83    1.42
  -2   1 -11    6.18    1.34
  -2  -1 -11    7.07    1.30
  -2   1 -11    9.94    1.50
  -2   1  11   10.98    1.38
   2  -1  11    8.58    1.79
   2   1  11    7.90    1.71
   2  -1 -11    7.22    1.60
   2   1 -11    7.49    1.62
  -2   1  11    7.41    1.89
  -3   1 -11  894.81   35.09
  -3   1  11  880.44   35.01
  -3  -1 -11  802.79   35.09
  -3   1 -11  885.70   35.33
   3   1  11  853.98   36.20
   3  -1  11  852.75   36.16
   3  -1 -11  853.01   35.97
   3   1 -11  838.32   35.90
  -3   1  11  864.31   35.82
  -4   1  11   74.46    4.57
  -4  -1 -11   63.38    4.39
  -4   1 -11   72.82    4.63
  -4  -1  11   62.17    5.59
   4   1  11   65.73    5.23
   4  -1  11   55.60    4.98
   4  -1 -11   63.90    5.04
   4   1 -11   69.78    5.18
  -5   1 -11  134.69    7.08
  -5   1  11  162.76    8.03
  -5  -1  11  153.07    8.76
  -5  -1 -11  160.96    8.15
  -5   1 -11  148.59    8.08
  -5  -1  11  147.16    8.75
  -5  -1 -11  152.70    8.26
  -5  -1 -11  150.83    7.40
  -5   1 -11  140.32    7.10
   5   1  11  145.10    9.06
   5  -1  11  141.71    8.89
   5  -1 -11  139.94    8.79
  -5  -1 -11  142.79    7.16
   5   1 -11  130.94    7.55
  -5   1 -11  149.18    7.25
   5   1 -11  137.65    8.78
  -6  -1  11    9.10    1.48
  -6   1  11    9.98    1.49
  -6   1 -11   10.13    1.58
  -6  -1 -11   12.66    1.76
  -6   1 -11   10.70    1.52
  -6   1  11   11.07    1.91
  -6  -1 -11   14.70    2.17
  -6   1 -11   17.38    2.38
  -6  -1  11   13.98    2.36
  -6  -1  11    9.90    1.78
  -6   1  11   15.20    2.09
  -6   1  11   13.01    1.65
  -6   1 -11   11.49    1.61
   6  -1 -11   10.65    2.46
   6   1 -11   11.97    1.96
  -6  -1 -11   11.16    1.63
   6   1 -11    9.27    2.25
  -6   1 -11   15.07    1.84
  -7  -1 -11  136.49    7.37
   7   1 -11  141.79    8.14
   7   1 -11  127.41    9.40
   7  -1 -11  138.49    9.56
  -7   1 -11  131.85    7.36
  -7  -1  11  145.19    7.39
  -7   1 -11  143.32    7.47
  -7   1  11  142.96    7.34
  -7  -1 -11  152.44    7.58
  -7   1 -11  134.69    7.26
  -7  -1 -11  123.92    7.95
  -7   1 -11  143.96    8.33
  -7   1 -11  145.26    7.45
  -7   1  11  159.76    7.62
  -7   1  11  160.27    8.53
  -7  -1  11  142.87    8.27
  -8  -1 -11   16.89    2.05
  -8   1 -11   15.31    1.94
  -8   1 -11   20.92    2.39
  -8   1 -11   15.34    2.04
  -8  -1 -11   17.01    2.16
  -8   1  11   19.13    2.24
   8   1 -11   22.67    2.89
  -8  -1  11   16.01    1.99
  -8   1 -11   16.12    2.18
  -8   1  11   17.71    2.02
  -9  -1 -11   31.19    2.79
  -9   1 -11   31.73    2.96
  -9   1 -11   31.06    2.90
  -9  -1 -11   29.97    2.85
  -9   1 -11   27.92    2.81
   9   1 -11   33.34    3.59
 -10  -1 -11   26.80    2.47
 -10   1  11   29.06    2.54
 -10  -1  11   21.88    2.31
 -10   1 -11   32.01    2.85
 -10  -1 -11   21.69    2.44
 -10   1 -11   25.91    2.55
 -10   1 -11   25.75    2.57
 -10  -1  11   26.93    2.51
  10   1 -11   30.60    3.33
 -11  -1 -11  186.44    8.48
 -11   1 -11  189.09    8.61
 -11  -1 -11  163.29    8.38
 -11   1 -11  171.16    8.49
 -11   1 -11  173.84    8.40
 -11  -1 -11  160.65    8.10
 -11   1  11  189.35    8.43
 -11  -1  11  179.35    8.36
 -12   1  11    1.90    0.74
 -12  -1  11    2.32    0.73
 -12   1 -11    2.30    0.74
 -12   1 -11    2.16    0.79
 -12  -1 -11    2.74    0.81
 -12  -1  11    2.76    0.71
   0   2 -11  231.21   10.82
   0  -2 -11  221.38   10.76
   0   2  11  249.05   12.06
   1   2 -11  248.59   12.01
  -1   2  11  243.29   11.12
  -1   2  11  268.63   12.32
   1   2  11  254.77   13.39
  -2   2  11   41.22    2.87
   2   2  11   38.38    2.88
  -2   2 -11   32.50    2.92
   2   2 -11   41.87    3.53
   2   2 -11   38.06    3.73
   3   2 -11   14.31    2.21
  -3   2  11   15.83    1.85
   3   2  11   15.58    1.85
  -3   2 -11   15.96    1.88
  -4  -2 -11    1.25    1.91
  -4  -2  11    0.56    1.94
  -4   2  11    0.46    0.72
   4   2  11    0.23    0.58
   4   2 -11    0.25    0.64
  -5  -2 -11   10.63    1.81
  -5   2 -11   11.34    1.66
  -5   2  11   12.46    1.84
  -5  -2 -11   11.66    2.46
   5   2 -11   14.52    2.09
   5   2 -11   11.25    1.84
  -6  -2 -11    2.42    1.24
  -6   2 -11    3.00    1.16
  -6   2  11    2.43    0.95
  -6  -2 -11    1.57    1.83
  -6   2 -11    3.02    1.08
   6   2 -11    3.33    1.48
  -7  -2 -11   89.41    5.51
  -7  -2 -11   87.91    6.52
  -7   2 -11   92.86    5.36
   7   2 -11   77.99    5.74
  -7   2 -11   86.60    5.37
  -8  -2 -11    0.24    0.85
  -8   2 -11    0.23    0.78
  -8   2 -11    0.23    1.04
   8   2 -11   -0.34    1.29
  -8   2 -11    1.62    1.19
  -9  -2 -11   78.33    4.74
  -9   2 -11   65.68    4.65
  -9   2 -11   68.63    4.58
  -9   2 -11   74.74    4.70
   9   2 -11   69.30    5.45
 -10  -2 -11    3.13    0.94
 -10   2  11    3.11    0.96
 -10   2 -11    2.37    0.93
 -10   2 -11    3.20    1.14
 -10   2 -11    2.62    1.19
  10   2 -11    2.85    1.59
 -11   2 -11    1.27    1.01
 -11   2 -11    1.43    0.81
 -11  -2 -11    0.55    0.55
  11   2 -11    0.51    0.99
  12   2 -11   -0.49    0.75
  12   2  11    0.80    0.76
 -12  -2  11    0.77    0.52
   0   3  11   -0.56    0.58
   0   3 -11    0.23    0.61
   0   3  11    0.34    0.97
   1   3 -11  259.16   13.08
   1   3  11  274.50   14.07
  -1   3  11  273.86   13.40
   1   3 -11  279.63   12.79
   1   3  11  270.38   12.34
   2   3  11    8.48    2.32
   2   3  11    9.87    1.50
   2   3 -11    7.62    1.91
   2   3 -11    7.03    1.41
   3   3 -11   22.04    2.16
   3   3  11   26.74    3.93
  -3   3 -11   23.26    2.20
   3   3 -11   18.82    2.19
   3   3  11   19.14    2.26
  -3   3 -11   22.01    1.85
   3   3 -11   21.25    3.20
   3   3  11   20.04    2.91
   3   3 -11   15.31    2.17
   4   3 -11    4.51    1.21
   4   3 -11    3.08    1.24
  -4  -3 -11    6.06    1.91
   4   3  11    7.99    2.71
  -4   3 -11    6.32    1.23
  -4   3 -11    3.92    1.17
   4   3  11    4.45    1.14
   4   3 -11    4.97    2.08
  -4   3 -11    5.01    1.00
   4   3 -11    5.80    1.46
   5   3 -11  371.56   16.13
   5   3 -11  353.06   16.47
  -5  -3 -11  391.27   17.03
  -5   3 -11  399.42   16.32
   5   3  11  364.86   20.11
  -5   3 -11  340.42   15.77
   5   3  11  344.20   16.55
  -5  -3 -11  321.50   18.35
   5   3 -11  339.69   18.55
   5   3 -11  369.50   17.25
   6   3 -11    1.94    1.09
  -6  -3 -11    4.06    1.57
  -6   3 -11    3.24    1.32
   6   3 -11    1.46    1.44
  -6  -3 -11    0.97    1.90
  -6   3 -11    1.65    1.05
   6   3 -11    3.03    2.55
   6   3  11    2.22    1.07
  -7  -3 -11   31.66    3.25
   7   3 -11   36.43    3.65
  -7   3 -11   38.87    3.29
  -7   3 -11   36.10    3.01
   7   3 -11   32.59    3.13
  -8   3 -11   -0.46    1.13
  -8   3 -11   -0.22    0.81
  -8  -3 -11   -1.48    1.13
   8   3 -11    1.31    1.35
  -9   3 -11   84.31    5.28
  -9   3 -11   92.05    5.26
  -9  -3 -11   85.01    5.22
   9   3 -11   93.08    6.12
 -10   3 -11    1.06    1.00
 -10  -3 -11   -0.17    0.66
  10   3 -11    0.54    1.05
 -10   3 -11    1.39    0.84
 -11  -3 -11   52.07    3.03
 -11   3 -11   46.80    3.02
  11   3 -11   50.43    3.62
   0   4  11   50.71    4.66
   0   4 -11   49.39    3.48
   0   4  11   50.61    3.23
   0   4  11   53.00    3.82
   1   4  11   74.54    6.03
  -1   4 -11   84.58    4.93
   1   4  11   79.05    5.04
  -1   4  11   72.63    4.97
   1   4 -11   82.50    5.60
   1   4 -11   81.31    4.80
   2   4 -11   23.48    2.38
   2   4  11   26.50    3.58
  -2   4 -11   23.36    2.38
  -2   4  11   21.83    2.49
   2   4  11   18.10    2.29
   2   4 -11   18.09    2.91
   2   4  11   23.52    3.06
  -2   4 -11   20.06    1.96
   2   4 -11   21.62    2.75
   3   4 -11    3.04    1.11
  -3   4  11    1.66    0.73
   3   4  11    3.97    1.73
  -3   4 -11    2.75    0.95
  -3   4  11    4.84    1.36
   3   4  11    4.32    1.19
   3   4 -11    0.80    1.49
   3   4  11   -1.58    1.59
  -3   4 -11    3.65    0.94
   3   4 -11    2.38    1.15
   4   4 -11    2.32    1.08
  -4   4  11    1.34    0.72
  -4   4 -11    1.97    0.99
  -4  -4 -11    4.29    2.45
   4   4  11    1.11    1.58
   4   4  11    0.88    0.84
   4   4  11    3.10    1.74
   4   4 -11    0.45    1.71
  -4   4 -11    1.16    0.82
   4   4 -11    4.01    1.35
   5   4 -11   54.13    4.14
  -5   4  11   60.36    3.67
  -5  -4 -11   64.55    5.44
  -5   4 -11   62.44    4.37
  -5   4  11   52.60    4.49
   5   4  11   52.07    4.39
   5   4 -11   61.76    5.90
  -5  -4 -11   39.04    5.91
   5   4  11   54.34    5.52
   5   4 -11   52.60    4.38
   5   4 -11   52.95    4.81
   5   4  11   58.86    4.58
  -6   4 -11    6.03    1.42
  -6  -4 -11    8.12    2.25
   6   4 -11    8.93    2.00
   6   4 -11    8.33    1.77
  -7  -4 -11    0.29    1.30
  -7   4 -11   -0.50    0.88
   7   4 -11    0.61    1.10
   7   4 -11   -0.26    1.04
  -8  -4 -11    3.69    1.35
   8   4 -11    4.95    1.60
   8   4 -11    3.29    1.17
  -9  -4 -11    1.54    0.95
   9   4 -11    1.26    1.11
   9   4 -11    2.43    1.05
 -10  -4 -11    2.81    0.74
  10   4 -11    1.56    0.98
  10   4  11    2.41    1.00
 -11  -4 -11    0.59    0.36
  11   4  11    0.13    0.57
  11   4  11    0.99    0.64
  11   4 -11   -0.13    0.54
   0   5  11    0.18    0.73
  -1   5  11  105.57    6.57
   1   5  11  103.88    7.64
  -1   5  11  114.49    5.97
  -2   5  11    1.27    0.73
   2   5 -11    2.50    1.14
  -2   5 -11    1.46    0.91
   2   5  11    2.30    1.71
  -2   5 -11    1.01    0.99
  -2   5 -11    2.29    0.95
  -2   5  11    2.35    0.92
   2   5 -11    2.77    1.23
   2   5  11    3.33    1.53
  -2   5  11    2.40    1.08
   2   5  11    1.15    0.82
   3   5 -11    8.61    1.69
  -3   5  11   13.21    1.67
  -3   5  11   11.43    2.03
   3   5  11    8.31    1.68
  -3   5 -11   10.61    1.89
  -3   5 -11   14.15    1.98
   3   5  11    9.34    2.14
   3   5  11   10.54    1.86
  -3   5 -11   13.19    1.66
  -3   5  11   12.59    1.74
   3   5 -11    8.95    2.01
  -4  -5 -11    0.91    2.20
  -4   5 -11    1.34    0.93
   4   5 -11    0.75    1.05
  -4   5  11    1.31    0.71
  -4   5 -11    1.76    0.88
  -4   5  11    0.87    0.87
  -4   5 -11    0.25    0.92
   5   5 -11   40.84    3.64
  -5   5  11   50.61    3.35
  -5   5  11   47.86    3.45
  -5   5 -11   44.53    3.78
  -5  -5 -11   41.90    4.72
  -6   5 -11    1.07    1.05
  -6   5  11    0.34    0.64
   6   5 -11   -0.26    1.01
  -7  -5 -11   93.42    5.85
  -7   5 -11   79.61    5.32
   7   5 -11   86.99    5.46
  -8   5 -11    4.48    1.15
  -8  -5 -11    3.84    1.19
   8   5 -11    5.13    1.29
   9   5  11   56.70    3.91
  -9  -5 -11   52.90    3.49
   9   5 -11   60.80    3.83
 -10  -5 -11    1.61    0.53
  10   5  11    0.79    0.64
   0   6 -11    2.75    1.20
   0   6  11    6.82    1.30
  -1   6  11    0.74    0.69
  -1   6 -11    0.26    0.98
  -1   6 -11    0.56    0.77
  -1   6  11    1.57    0.84
  -2   6  11    0.56    0.62
  -2   6 -11    0.54    0.96
  -2   6  11    1.85    1.00
  -2   6 -11   -0.18    0.78
  -3   6 -11    6.81    1.67
  -3   6 -11    7.48    1.52
  -3   6  11    7.44    1.31
  -3   6 -11    5.73    1.16
  -3   6  11    6.38    1.37
  -4   6 -11    0.25    0.92
  -4  -6 -11    0.41    2.02
  -4   6 -11    0.26    0.90
  -4   6  11    0.21    0.72
  -4   6  11   -0.18    0.69
   4   6 -11    0.95    1.02
  -5   6 -11    7.56    1.63
  -5  -6 -11   11.58    2.62
  -5   6  11   14.50    1.75
  -5   6  11   12.88    1.62
   5   6 -11   10.49    1.79
  -6   6  11    6.69    1.16
   6   6 -11    6.54    1.39
  -6   6 -11    5.59    1.34
  -6  -6 -11    3.35    1.68
   7   6 -11    5.30    1.27
  -7   6  11    9.04    1.12
  -7  -6 -11    8.92    1.57
  -7   6 -11    5.62    1.28
  -8  -6 -11    3.16    0.79
   8   6 -11    2.08    0.81
  -8  -6 -11    2.43    0.88
  -9  -6 -11    0.54    0.40
   9   6 -11    0.71    0.50
  -9  -6 -11    0.26    0.32
   0   7 -11    0.68    0.98
   0   7  11    0.20    0.71
   0   7 -11    0.69    0.74
  -1   7 -11   36.35    2.77
  -1   7  11   39.23    2.99
   1   7  11   34.20    2.86
  -1   7 -11   42.71    3.43
  -2   7  11    3.54    0.95
  -2   7  11    2.09    0.85
   2   7  11    2.46    0.90
  -2   7 -11    3.46    0.94
  -2   7 -11    2.43    1.16
  -3   7  11   23.70    2.16
  -3   7  11   27.11    2.23
  -3   7 -11   30.92    2.84
  -4   7  11    7.97    1.17
  -4   7 -11    3.29    1.14
  -4  -7 -11    3.21    1.57
  -4   7 -11    5.50    1.26
  -5   7  11    0.78    0.55
  -5   7 -11    0.38    0.77
  -5  -7 -11    1.73    1.06
  -5   7 -11    0.85    0.85
  -6  -7 -11    0.32    0.75
  -6   7 -11    1.45    0.71
   6   7 -11    0.82    0.69
  -6   7  11    0.65    0.50
  -7  -7 -11   54.57    3.08
  -7  -7 -11   51.74    2.98
  -7   7  11   58.58    2.87
   7   7 -11   47.03    2.93
   0   8  11    0.41    0.58
   0   8 -11    1.27    0.62
  -1   8  11    3.70    0.85
   1   8  11    3.90    0.84
  -1   8 -11    2.95    0.72
   1   8 -11    2.35    0.71
  -1   8 -11    2.74    1.01
  -2   8  11    0.70    0.54
   2   8  11    0.33    0.42
   2   8 -11    0.34    0.54
  -2   8 -11   -0.17    0.90
  -3   8 -11    1.06    0.86
   3   8 -11    2.63    0.68
  -3   8  11    0.87    0.47
  -4   8 -11    1.10    0.69
   4   8 -11    0.27    0.46
  -4   8  11    0.94    0.45
   0   0 -12 6335.26  244.58
  -1   0 -12   85.88    4.98
  -1   0  12   79.74    4.65
  -2   0 -12  636.71   25.83
  -2   0  12  603.64   25.69
  -2   0 -12  612.26   26.13
   2   0  12  642.97   27.02
   2   0 -12  620.39   26.60
  -2   0  12  561.69   28.33
  -3   0  12    8.80    1.54
  -3   0 -12    5.82    1.47
  -3   0 -12    8.43    1.49
   3   0  12    8.55    1.97
   3   0 -12    9.23    1.92
  -3   0  12    9.23    2.39
  -4   0  12  852.41   35.57
  -4   0 -12  889.37   35.72
  -4   0  12  883.48   36.89
   4   0  12  831.48   36.85
   4   0 -12  825.28   36.56
  -5   0  12   10.73    1.48
  -5   0  12   11.25    2.01
  -5   0 -12   11.34    2.01
  -5   0  12    8.42    2.12
   5   0  12   15.32    2.73
  -5   0 -12   14.14    1.60
   5   0 -12   11.33    2.34
  -5   0 -12   12.12    1.68
   6   0 -12  173.22   10.76
  -6   0 -12  166.73    8.57
  -6   0  12  166.85    8.47
  -6   0 -12  172.07    8.47
   6   0  12  173.41   10.72
  -6   0  12  164.20    9.31
  -6   0 -12  173.31    9.52
  -6   0 -12  172.47    8.41
  -6   0  12  191.56    8.57
  -6   0  12  180.54    9.58
  -7   0 -12  264.99   12.24
   7   0 -12  249.59   14.76
  -7   0 -12  253.36   11.99
   7   0  12  223.13   14.10
  -7   0 -12  257.74   13.20
  -7   0 -12  261.02   11.96
  -7   0  12  276.50   12.15
  -7   0  12  269.84   13.24
  -7   0  12  267.91   12.16
  -8   0 -12   42.59    3.43
  -8   0  12   46.00    3.51
  -8   0 -12   39.98    3.27
  -8   0 -12   39.62    3.18
  -8   0 -12   42.35    3.48
  -8   0  12   43.74    3.39
  -9   0 -12  115.30    6.30
  -9   0  12  125.47    6.56
  -9   0 -12  104.10    6.28
  -9   0 -12   99.86    5.92
  -9   0 -12  108.52    6.18
 -10   0  12    2.20    0.95
 -10   0 -12    1.77    1.13
 -10   0 -12    1.80    1.03
 -11   0  12    2.76    0.99
 -11   0 -12    5.49    1.20
 -11   0 -12    3.65    1.08
 -12   0  12    1.00    0.53
 -12   0 -12    0.89    0.70
   0   1  12   -0.34    1.05
   0  -1 -12    0.20    0.62
  -1  -1 -12    0.21    0.67
   1  -1 -12    0.40    0.59
  -1   1 -12    1.28    0.84
  -1   1  12    0.15    0.46
  -1   1  12   -0.36    1.46
  -2  -1 -12    7.25    1.29
  -2   1 -12    8.31    1.40
  -2  -1 -12    5.28    1.25
  -2   1 -12    6.20    1.27
   2  -1 -12    6.34    1.21
  -2   1  12    6.02    1.15
   2   1  12    7.18    1.53
   2  -1  12    8.23    1.66
   2   1 -12    9.93    1.63
   2  -1 -12    8.50    1.55
  -2   1  12    8.53    2.04
  -3   1 -12  401.88   17.17
  -3   1  12  394.68   16.93
  -3  -1 -12  381.61   17.24
  -3   1 -12  389.55   17.33
   3   1  12  393.81   18.26
   3  -1  12  375.69   18.14
   3   1 -12  368.64   17.86
   3  -1 -12  385.96   18.00
  -3  -1  12  338.16   19.89
  -3   1  12  410.42   18.10
  -4   1 -12  104.37    6.25
  -4   1  12  102.50    5.99
  -4  -1  12   95.70    6.53
  -4  -1 -12  110.88    6.28
  -4  -1  12  123.38    8.21
   4   1  12   94.25    6.96
   4  -1  12   90.93    6.80
   4   1 -12   91.77    6.69
   4  -1 -12  108.30    7.07
  -5   1  12    1.41    0.69
  -5  -1  12    1.06    0.71
  -5   1 -12    0.69    0.88
  -5  -1 -12    3.37    1.19
  -5   1 -12    1.72    1.18
  -5  -1  12    1.06    1.15
  -5   1  12    2.86    1.07
  -5  -1  12    1.58    1.54
  -5  -1 -12    0.19    0.77
   5   1  12    0.89    1.44
   5  -1  12   -0.42    1.14
  -5   1 -12    1.04    0.66
  -5  -1 -12    1.43    0.85
  -5   1 -12    1.27    0.82
   5  -1 -12   -0.41    1.05
   5   1 -12    0.41    1.16
   5   1 -12    1.20    0.92
  -6  -1 -12    6.15    1.31
   6   1  12    5.90    2.18
   6  -1  12    6.52    2.06
  -6   1 -12    8.32    1.33
  -6  -1 -12    6.08    1.56
  -6   1 -12    7.77    1.76
  -6  -1  12    7.32    2.01
  -6   1  12    5.42    1.43
  -6  -1  12    4.20    1.37
  -6   1  12    7.78    1.52
  -6   1 -12    5.80    1.39
  -6  -1  12    6.90    1.26
  -6   1  12    8.40    1.37
  -6   1 -12    5.84    1.31
   6   1 -12    7.02    1.61
   6   1 -12    7.44    2.10
   6  -1 -12    4.67    1.89
  -6  -1 -12    4.18    1.14
  -6   1 -12    6.71    1.36
   7   1  12    1.61    1.67
   7  -1  12   -1.03    1.85
  -7  -1 -12    1.98    0.89
  -7   1 -12    1.26    0.83
  -7  -1 -12    1.63    1.10
  -7   1 -12    2.00    1.20
  -7  -1  12    1.45    1.38
  -7   1  12    3.22    1.12
  -7  -1  12    1.28    1.04
  -7   1 -12    1.29    0.91
  -7   1 -12    2.22    1.15
  -7  -1 -12    1.52    1.16
   7   1 -12    3.93    1.51
   7   1 -12   -0.53    1.51
   7  -1 -12   -0.53    1.50
  -7   1 -12    0.85    1.09
  -7   1  12    2.28    0.89
  -7  -1  12    3.95    1.12
  -8  -1 -12    2.51    0.94
  -8   1 -12    1.55    0.80
  -8   1 -12    1.57    0.99
  -8  -1 -12    2.36    1.04
  -8   1 -12    1.20    0.92
   8   1 -12    1.63    1.28
  -8   1 -12    2.23    1.20
  -8   1  12    1.55    0.82
  -8  -1  12    1.77    0.89
  -9  -1 -12   10.30    1.58
  -9   1 -12    9.49    1.76
  -9   1 -12   10.13    1.68
  -9  -1 -12    7.69    1.55
  -9   1 -12    9.02    1.65
   9   1 -12   10.85    2.10
 -10  -1 -12   23.41    2.28
 -10  -1 -12   26.53    2.47
 -10   1 -12   23.43    2.49
 -10  -1 -12   24.65    2.44
 -10   1 -12   22.51    2.40
 -10   1 -12   24.50    2.38
  10   1 -12   19.79    2.70
 -10   1  12   23.08    2.30
 -10  -1  12   25.40    2.38
 -11   1  12   -1.36    0.87
 -11  -1  12   -0.60    0.83
 -11  -1 -12    0.45    0.80
 -11   1 -12    0.16    0.87
 -11  -1 -12   -0.17    0.68
 -11   1 -12    0.17    0.70
 -11   1 -12   -0.16    0.73
 -12   1  12    6.53    0.95
 -12  -1  12    6.72    0.90
 -12   1 -12    6.42    0.92
 -12  -1  12    7.53    0.93
 -12   1 -12    7.27    1.09
 -12  -1 -12    5.23    0.93
   0   2  12 1249.63   49.28
   0  -2 -12 1150.70   47.76
  -1   2  12    3.38    1.24
  -1   2 -12    1.65    1.00
  -1   2  12    1.98    0.70
   1   2  12    3.80    1.74
   1   2 -12    3.59    1.27
   2   2 -12  733.70   31.75
  -2   2  12  748.92   30.38
   2   2  12  745.80   30.48
  -2   2 -12  734.87   30.83
  -3   2  12  216.22   10.24
   3   2  12  201.61   10.14
  -3   2 -12  218.72   10.50
   4   2 -12  316.19   14.36
  -4   2 -12  291.94   13.30
  -4   2  12  340.15   14.28
   4   2  12  308.63   14.05
  -4  -2  12  281.39   16.71
   4   2 -12  290.15   13.38
  -4   2 -12  296.69   13.32
   4   2 -12  300.52   13.93
  -5  -2 -12    9.17    1.67
  -5   2 -12    7.54    1.46
  -5   2  12   11.05    1.83
   5   2 -12    9.31    1.78
   5   2 -12   10.26    1.78
  -6  -2 -12  109.78    6.45
  -6   2 -12  112.54    6.38
  -6   2  12  113.85    6.83
  -6  -2  12  103.21    7.74
  -6  -2 -12  118.69    7.78
  -6   2 -12  120.48    6.38
   6   2 -12  115.61    6.94
  -7   2 -12    0.45    1.27
  -7   2 -12    0.67    0.87
   7   2 -12    0.63    1.20
  -7  -2 -12    0.48    1.06
  -8   2 -12   77.27    5.08
  -8   2 -12   72.98    4.82
  -8   2 -12   78.12    4.95
   8   2 -12   89.53    5.98
  -8  -2 -12   74.27    4.92
  -9   2 -12   70.69    4.82
  -9   2 -12   74.66    4.73
  -9   2 -12   75.23    4.78
   9   2 -12   78.47    5.66
  -9  -2 -12   75.40    4.73
 -10   2 -12    5.82    1.45
 -10   2 -12    7.65    1.37
 -10   2 -12    5.14    1.20
  10   2 -12    6.56    1.81
 -10  -2 -12    5.17    1.05
 -11   2 -12    7.60    1.28
 -11   2 -12    3.68    1.00
  11   2 -12    8.27    1.55
 -11  -2 -12    6.03    0.97
 -12   2 -12    4.65    0.80
 -12  -2  12    5.61    0.78
   0   3  12    0.20    0.57
   0   3 -12   -0.25    0.63
   0   3  12   -1.10    0.99
   1   3  12  298.27   13.98
   1   3 -12  319.48   14.95
  -1   3  12  317.20   15.19
   1   3  12  303.71   15.75
   1   3 -12  323.55   14.55
   2   3 -12   24.38    2.33
   2   3 -12   18.69    2.17
   2   3  12   24.70    3.60
   2   3  12   24.41    2.44
   2   3 -12   21.90    3.02
  -2   3 -12   23.23    1.93
   2   3 -12   23.58    2.61
   3   3 -12  167.71    8.28
   3   3 -12  154.28    8.36
  -3   3 -12  175.21    8.38
   3   3  12  182.85   11.26
   3   3  12  161.03    8.61
   3   3 -12  158.29    9.82
  -3   3 -12  168.77    7.74
   3   3 -12  154.97    8.82
   4   3 -12   22.70    2.38
   4   3 -12   23.75    2.62
  -4   3 -12   28.95    2.59
   4   3  12   26.33    4.23
  -4  -3 -12   21.58    2.79
   4   3  12   25.48    2.73
   4   3 -12   23.70    3.79
  -4   3 -12   19.15    1.96
   4   3 -12   26.51    2.96
   5   3 -12    5.75    1.39
   5   3 -12    7.88    1.69
   5   3  12    3.42    2.39
  -5   3 -12    7.50    1.43
  -5  -3 -12    4.55    1.51
  -5   3 -12    4.75    1.46
   5   3  12    6.06    1.48
  -5  -3 -12    2.05    2.58
   5   3 -12    9.19    2.84
   5   3 -12    5.42    1.50
   6   3 -12    1.97    1.11
  -6  -3 -12    1.67    1.30
  -6   3 -12    3.81    1.34
   6   3 -12    3.57    1.51
  -6  -3 -12    4.22    2.11
  -6   3 -12    4.48    1.22
   6   3 -12    7.28    2.89
   6   3  12    1.63    0.93
  -7  -3 -12   24.37    2.76
   7   3 -12   25.36    3.09
  -7   3 -12   23.24    2.67
  -7   3 -12   23.85    2.48
   7   3 -12   22.36    2.55
  -8   3 -12    1.93    1.09
   8   3 -12   -0.32    1.12
  -8   3 -12    0.69    1.09
   9   3 -12    1.50    1.23
  -9   3 -12    1.66    1.15
  -9  -3 -12    1.01    0.73
  -9   3 -12   -0.20    0.79
  10   3 -12   15.32    2.14
 -10   3 -12   14.34    1.72
 -10  -3 -12   14.88    1.64
  11   3 -12    3.64    1.05
 -11   3 -12    4.91    0.90
  11   3  12    3.06    1.00
 -11  -3 -12    5.28    0.82
   0   4 -12  231.43   10.67
   0   4  12  220.20   12.38
   1   4  12   16.38    2.73
   1   4  12   18.63    2.19
  -1   4  12   20.13    2.26
  -1   4 -12   17.16    2.01
  -1   4 -12   15.83    1.73
   1   4 -12   15.52    2.33
   1   4 -12   15.84    1.97
   2   4 -12  812.19   32.82
   2   4  12  780.17   35.18
  -2   4 -12  845.74   33.03
  -2   4  12  764.23   33.20
   2   4  12  769.10   33.21
  -2   4 -12  816.48   32.30
   2   4 -12  767.60   33.93
   3   4 -12   -0.23    0.83
  -3   4 -12    0.72    0.81
   3   4  12   -0.52    1.40
   3   4 -12    1.07    0.96
  -3   4 -12    0.84    0.91
   3   4 -12    0.42    1.59
  -3   4  12    1.18    1.03
   3   4  12    1.70    0.88
   4   4 -12  167.69    8.37
  -4   4  12  154.92    7.67
  -4  -4 -12  146.60    9.13
   4   4  12  152.17   10.68
  -4   4 -12  163.96    8.43
   4   4  12  151.18    8.70
   4   4 -12  138.15    9.64
  -4   4 -12  165.76    7.76
   4   4 -12  150.69    9.23
   5   4 -12    5.77    1.47
  -5   4  12    5.06    1.04
   5   4 -12    3.65    1.44
  -5   4 -12    5.57    1.34
  -5  -4 -12    7.88    2.05
  -5  -4 -12    1.89    2.61
   5   4  12    7.59    2.18
   5   4 -12    5.28    1.64
  -6  -4 -12  125.81    7.39
  -6   4 -12  108.92    6.67
   6   4 -12  120.47    7.17
   6   4 -12  110.57    6.68
  -7  -4 -12    5.24    1.56
  -7   4 -12    3.70    1.14
   7   4 -12    5.97    1.62
   7   4 -12    3.89    1.39
  -8  -4 -12   24.39    2.60
   8   4 -12   27.38    3.01
   8   4 -12   23.99    2.60
  -9  -4 -12    3.62    1.04
   9   4 -12    5.34    1.19
   9   4 -12    4.96    1.32
  10   4  12    3.51    0.98
  10   4 -12    6.39    1.24
  10   4  12    6.88    1.32
 -10  -4 -12    6.01    0.95
   0   5  12    0.18    0.71
   1   5  12    0.91    1.00
  -1   5  12    1.87    0.92
  -1   5 -12    2.18    0.93
   1   5 -12    2.66    1.07
  -1   5  12    0.57    0.81
  -2   5  12   51.81    3.53
   2   5 -12   48.80    3.82
  -2   5  12   55.48    4.37
   2   5  12   42.00    3.87
  -2   5 -12   59.39    4.31
   2   5  12   47.53    5.00
  -2   5 -12   48.98    3.92
  -2   5 -12   55.79    3.60
   2   5 -12   52.55    4.82
  -2   5  12   48.45    3.56
  -3   5  12   47.56    3.43
   3   5 -12   53.12    3.99
  -3   5 -12   54.15    4.11
  -3   5 -12   50.65    3.96
  -3   5 -12   47.79    3.41
  -3   5  12   53.00    3.73
  -4   5  12   23.42    2.23
   4   5 -12   21.53    2.52
  -4   5 -12   18.60    2.33
  -4   5 -12   19.27    2.05
  -4   5  12   25.59    2.49
  -4   5 -12   21.13    2.49
  -4  -5 -12   18.40    3.24
   5   5 -12   13.98    2.04
  -5   5  12   10.97    1.50
  -5   5  12   10.80    1.66
  -5  -5 -12   12.90    2.67
  -5   5 -12   11.72    1.90
   6   5  12   43.63    3.74
  -6   5  12   41.29    2.95
   6   5 -12   41.35    3.57
  -6   5  12   44.74    3.21
  -6  -5 -12   39.28    3.85
  -6   5 -12   38.27    3.51
  -7  -5 -12   33.88    3.28
  -7   5 -12   34.91    3.07
   7   5  12   30.52    3.08
   7   5 -12   37.56    3.20
  -8   5 -12   12.15    1.66
  -8  -5 -12   20.15    2.12
   8   5  12   16.40    2.04
   8   5 -12   18.23    2.03
  -9  -5 -12    0.82    0.63
   9   5  12   -0.52    0.82
  -9  -5 -12    0.78    0.54
 -10  -5 -12    1.68    0.48
  10   5  12    1.14    0.60
   0   6 -12   54.05    4.18
   0   6  12   58.50    3.76
   0   6 -12   55.45    3.71
   0   6  12   53.41    3.68
  -1   6 -12    1.88    1.13
  -1   6 -12    0.74    0.80
  -1   6  12    0.77    0.76
  -1   6  12    0.37    0.69
  -2   6 -12   61.37    4.65
  -2   6  12   62.36    4.17
  -2   6 -12   69.00    4.15
  -2   6  12   67.84    4.16
  -3   6 -12    0.52    0.90
  -3   6 -12    0.51    0.86
  -3   6  12    1.89    0.94
  -3   6 -12    0.87    0.75
  -3   6  12    0.55    0.82
   3   6 -12    0.92    0.99
  -4   6  12   59.35    3.64
   4   6 -12   55.28    3.97
  -4   6 -12   45.36    3.81
  -4   6 -12   52.26    3.42
  -4   6  12   52.43    3.73
  -4   6 -12   47.10    3.91
  -5  -6 -12   60.53    4.82
  -5   6 -12   51.38    4.09
  -5   6  12   68.85    4.06
  -5   6  12   60.57    3.77
   5   6 -12   59.43    4.19
  -6   6  12   50.84    3.13
   6   6 -12   45.17    3.49
  -6  -6 -12   49.30    3.84
  -6   6 -12   42.79    3.47
  -7   6  12   21.89    1.73
   7   6 -12   17.93    2.00
  -7  -6 -12   21.40    2.14
  -7   6 -12   18.44    2.02
  -8  -6 -12    4.60    0.84
   8   6 -12    5.78    1.02
  -8  -6 -12    5.76    0.98
   0   7 -12    0.89    0.87
   0   7 -12   -0.33    0.70
   0   7  12   -0.19    0.69
  -1   7  12    5.22    1.05
  -1   7 -12    4.50    1.29
  -1   7  12    6.25    1.26
   1   7 -12    5.27    1.17
  -1   7 -12    5.97    1.16
  -2   7  12    1.40    0.78
  -2   7 -12    1.65    1.08
  -2   7  12    1.84    0.77
   2   7  12    0.67    0.64
  -2   7 -12    2.30    0.80
  -3   7 -12    1.97    1.00
  -3   7  12   -0.15    0.67
  -4   7 -12   13.57    1.69
  -4   7 -12    9.89    1.54
  -4   7  12   12.46    1.41
  -5   7 -12    7.95    1.30
  -5   7  12    7.00    1.02
  -5   7 -12    4.70    1.10
  -5  -7 -12    6.28    1.29
   6   7 -12    2.96    0.77
  -6   7  12    2.07    0.59
  -6  -7 -12    3.07    0.85
  -6   7 -12    2.49    0.77
  -7  -7 -12    0.37    0.42
  -7  -7 -12    1.25    0.51
   0   8 -12   24.85    1.86
   0   8  12   23.96    1.93
  -1   8  12    1.09    0.63
   1   8  12    1.07    0.59
  -1   8 -12    0.41    0.56
   1   8 -12   -0.22    0.54
  -1   8 -12   -0.16    0.79
   2   8 -12   15.14    1.40
  -2   8  12   14.59    1.37
   2   8  12   17.58    1.41
  -2   8 -12   12.46    1.60
   3   8 -12    2.83    0.66
  -3   8  12    2.99    0.62
  -3   8 -12    2.60    0.85
  -4   8 -12   20.87    1.70
  -4   8  12   20.46    1.43
   4   8 -12   19.35    1.45
   0   0 -13   -0.22    0.70
  -1   0  13    0.54    0.63
  -1   0 -13   -0.22    0.70
  -2   0  13    0.21    0.69
  -2   0 -13   -0.28    0.93
  -2   0 -13    0.23    0.70
   2   0  13    1.43    1.36
   2   0 -13    0.32    0.90
  -2   0  13   -0.56    2.00
  -3   0  13   -0.25    0.80
  -3   0 -13   -0.28    1.06
  -3   0 -13    0.26    0.69
   3   0  13    0.39    1.27
   3   0 -13   -1.07    1.28
  -3   0  13    1.91    2.10
  -4   0  13    1.10    1.04
  -4   0 -13   -0.29    0.90
  -4   0  13    0.41    1.60
   4   0  13   -0.43    1.22
  -4   0 -13    0.54    0.79
   4   0 -13   -0.40    1.19
  -5   0  13    0.39    0.65
  -5   0 -13   -0.62    0.84
  -5   0  13    0.60    1.07
  -5   0  13    0.38    1.32
   5   0  13   -0.47    1.59
  -5   0 -13    0.35    0.57
  -5   0 -13    0.39    0.83
   5   0 -13   -0.45    1.06
   6   0  13   -0.51    1.85
  -6   0 -13    0.99    0.66
  -6   0 -13   -0.33    1.12
  -6   0  13   -0.33    0.72
  -6   0  13   -1.27    1.06
  -6   0  13    0.21    0.77
  -6   0 -13    0.19    0.69
   6   0 -13    0.50    1.35
  -6   0 -13   -0.65    1.01
   7   0  13   -1.10    1.71
  -7   0 -13    1.94    0.93
  -7   0 -13   -1.75    1.30
  -7   0  13   -0.34    1.12
  -7   0  13    0.96    1.00
  -7   0 -13    0.60    0.77
   7   0 -13   -0.56    1.81
  -7   0 -13    0.23    1.05
  -7   0 -13   -1.43    1.02
  -7   0  13   -0.88    1.01
  -8   0  13   -0.23    0.78
  -8   0 -13   -1.06    1.19
  -8   0 -13   -0.23    0.76
  -8   0 -13    0.21    0.74
  -8   0 -13   -0.25    0.86
  -9   0  13   -0.69    0.94
  -9   0 -13   -0.21    1.03
  -9   0 -13   -0.24    0.81
  -9   0 -13   -0.22    0.76
 -10   0 -13   -0.64    1.07
 -10   0 -13    0.94    0.89
 -10   0  13    0.38    0.75
 -11   0 -13    0.17    0.68
 -11   0 -13   -0.15    0.81
 -11   0  13   -1.36    0.98
 -12   0  13    0.39    0.48
 -12   0 -13   -0.29    0.60
  12   0 -13   -0.20    0.94
   0  -1 -13   -0.22    0.56
  -1  -1 -13 1142.50   46.44
   1  -1 -13 1112.01   46.20
  -1   1  13 1134.86   45.62
  -1   1 -13 1260.57   46.69
  -1  -1  13 1103.72   46.51
  -1   1  13 1161.83   48.14
  -2  -1 -13   49.94    3.91
  -2   1 -13   52.52    3.81
   2  -1 -13   44.40    3.52
  -2   1  13   50.45    3.45
  -2  -1  13   46.01    3.92
  -2  -1 -13   49.62    3.91
  -2   1 -13   47.14    3.91
  -3   1 -13  294.86   12.41
  -3   1  13  256.43   11.82
  -3  -1  13  235.85   12.49
  -3  -1 -13  235.77   12.09
  -3   1 -13  262.95   12.33
  -3  -1  13  219.29   14.68
  -3   1  13  271.40   13.04
   3   1  13  234.31   12.97
   3  -1  13  245.22   13.08
   3  -1 -13  256.39   12.97
   3   1 -13  237.85   12.74
  -4  -1  13   33.73    2.74
  -4   1 -13   34.13    2.74
  -4   1  13   31.49    2.66
  -4   1  13   35.93    3.10
  -4  -1  13   32.74    3.54
  -4  -1 -13   36.19    3.30
  -4   1 -13   41.07    3.55
  -4  -1  13   32.31    4.56
   4   1  13   33.32    3.86
   4  -1  13   38.10    4.06
   4   1 -13   35.15    3.84
  -4  -1 -13   38.89    2.83
   4   1 -13   31.13    2.92
   4  -1 -13   26.98    3.49
  -4   1 -13   35.58    2.76
  -4   1 -13   32.32    2.67
  -5   1 -13   96.37    5.53
  -5  -1  13   94.95    5.45
  -5   1  13   96.70    5.48
  -5   1  13  106.88    6.27
  -5  -1  13  103.63    6.87
  -5  -1 -13   97.97    6.33
  -5   1 -13  103.50    6.48
  -5  -1  13   96.93    7.16
   5   1  13  103.43    7.62
   5  -1  13   81.66    6.94
  -5  -1 -13  111.31    5.69
  -5   1 -13   94.88    5.39
  -5  -1 -13   93.80    5.46
   5  -1 -13  102.78    7.33
   5   1 -13   91.23    7.12
   5   1 -13   90.74    5.88
  -5   1 -13  109.95    5.71
  -6   1 -13   -0.40    0.94
  -6  -1  13    0.61    0.70
  -6   1  13    0.20    0.63
  -6  -1 -13    0.21    0.79
   6   1  13    1.57    1.56
   6  -1  13    1.49    1.61
  -6   1 -13    2.83    0.87
  -6  -1 -13    0.32    1.00
  -6   1 -13   -0.33    0.93
  -6  -1  13   -0.37    1.15
  -6   1  13    0.32    0.64
  -6  -1  13    1.58    0.90
  -6   1  13    0.58    0.74
  -6   1 -13    5.06    1.23
   6   1 -13    1.46    1.64
   6  -1 -13    0.49    1.24
  -6   1 -13    0.21    0.85
   6   1 -13    0.28    0.94
  -6  -1 -13    0.21    0.97
   7   1 -13  268.69   13.11
   7   1 -13  242.34   14.78
  -7  -1 -13  267.98   12.35
  -7   1 -13  268.28   12.40
   7  -1 -13  251.76   14.81
  -7   1 -13  263.61   12.33
  -7   1  13  267.12   12.27
  -7  -1  13  269.98   12.27
  -7  -1 -13  284.52   12.47
  -7   1 -13  291.71   12.45
   7   1  13  234.97   14.82
   7  -1  13  221.76   14.33
  -7  -1  13  258.69   13.54
  -7  -1 -13  242.50   13.12
  -7   1 -13  252.79   13.27
  -7   1 -13  279.92   12.41
  -7   1  13  266.16   13.32
  -7  -1  13  255.52   13.19
  -8  -1 -13    6.15    1.30
  -8   1 -13    6.53    1.41
  -8  -1 -13    6.40    1.42
  -8   1 -13    5.55    1.30
   8   1 -13    5.79    1.70
  -8  -1  13    7.79    1.48
  -8   1 -13    6.04    1.50
  -8   1  13    5.55    1.25
  -9  -1 -13   79.65    4.82
  -9   1 -13   70.84    4.76
  -9  -1  13   82.37    4.91
  -9   1 -13   73.73    4.71
  -9  -1 -13   72.49    4.76
  -9   1 -13   68.14    4.70
   9   1 -13   72.22    5.40
 -10   1  13   -0.36    0.74
 -10  -1  13    0.18    0.75
 -10   1 -13    1.33    1.04
 -10  -1 -13   -0.20    0.81
 -10   1 -13    0.81    0.84
 -10   1 -13    0.19    0.81
 -10  -1 -13    0.18    0.57
 -11  -1 -13    0.31    0.65
 -11   1 -13    0.63    0.77
 -11   1 -13    1.15    0.68
 -11   1 -13    0.75    0.86
 -11   1  13    0.14    0.58
 -11  -1  13    0.41    0.69
 -12   1  13   -0.09    0.43
 -12  -1  13   -0.17    0.42
 -12  -1  13    0.56    0.42
  12   1 -13   -0.53    0.84
  12  -1 -13   -0.65    0.65
   0  -2 -13   51.85    3.95
   0   2  13   56.95    4.85
  -1   2  13  112.26    5.97
  -1   2 -13  114.53    6.68
   1   2  13  117.59    8.05
   2   2 -13   56.67    4.68
  -2   2  13   46.78    3.46
   2   2  13   54.87    3.75
  -2   2 -13   54.96    4.08
   3   2 -13   21.83    2.18
  -3   2  13   22.84    2.35
   3   2  13   25.76    2.54
   3   2 -13   20.97    3.21
  -3   2 -13   20.17    1.82
  -3   2 -13   21.86    2.13
   3   2 -13   25.76    2.55
  -4   2  13    1.03    0.81
   4   2  13    2.11    0.86
  -4   2 -13    2.80    0.98
   4   2 -13    1.22    1.03
  -4   2 -13    0.37    0.98
  -5   2 -13   31.79    2.83
   5   2 -13   32.10    3.16
  -5   2  13   32.90    3.17
  -5  -2 -13   33.69    2.97
   5   2 -13   32.21    3.39
  -6   2 -13    3.71    1.37
   6   2 -13    3.82    1.43
  -6  -2  13    4.36    1.88
  -6   2  13    2.70    1.18
  -6   2 -13    5.46    1.31
  -6  -2 -13    4.65    1.31
  -7   2 -13   -0.46    1.19
  -7   2 -13   -0.45    0.91
  -7  -2 -13   -0.24    1.04
   7   2 -13   -1.27    1.37
  -8   2 -13   12.54    2.01
  -8   2 -13    8.81    1.61
  -8   2 -13    8.48    1.58
  -8  -2 -13   13.97    1.88
   8   2 -13   12.25    2.16
  -9   2 -13    1.95    1.17
  -9   2 -13    0.42    0.93
  -9   2 -13    0.42    0.79
  -9  -2 -13    1.24    0.85
   9   2 -13    1.28    1.31
 -10   2 -13   -1.10    1.27
  10   2 -13    0.55    1.02
 -10  -2 -13    0.34    0.55
 -10   2 -13   -0.35    0.89
 -10   2 -13    0.36    0.88
  11   2 -13    5.70    1.24
 -11   2 -13    4.02    0.95
 -11  -2 -13    5.76    0.91
   0   3 -13   -0.13    0.59
   0   3  13   -1.18    1.00
   0   3  13    0.43    0.58
   0   3 -13   -0.36    0.70
   0   3 -13   -0.92    0.79
   1   3 -13  471.26   20.09
   1   3 -13  458.22   20.10
  -1   3  13  457.17   21.52
   1   3  13  502.62   22.69
   1   3  13  470.48   20.33
   1   3  13  470.57   20.42
   1   3 -13  488.31   21.38
  -1   3 -13  466.83   19.53
   1   3 -13  497.26   21.06
   2   3 -13   43.95    3.25
   2   3 -13   42.59    3.31
   2   3  13   45.93    4.88
   2   3  13   40.10    3.38
   2   3  13   45.75    3.55
   2   3 -13   39.18    4.04
  -2   3 -13   40.10    2.77
   2   3 -13   36.90    3.51
   3   3 -13  252.70   11.50
  -3   3 -13  261.39   11.60
   3   3  13  238.24   14.27
   3   3  13  231.99   11.77
   3   3  13  240.56   11.89
   3   3 -13  238.08   12.21
  -3   3 -13  254.58   10.93
   3   3 -13  234.60   13.12
   3   3 -13  229.79   11.56
   4   3 -13   28.31    2.79
   4   3 -13   33.91    3.13
  -4   3 -13   29.58    2.82
   4   3  13   34.23    4.79
   4   3  13   32.43    3.17
   4   3 -13   32.81    4.26
  -4   3 -13   32.00    2.55
   4   3 -13   40.96    3.74
   5   3 -13  154.06    8.02
  -5  -3 -13  152.51    8.32
  -5   3 -13  168.12    8.22
   5   3  13  138.75   10.92
   5   3 -13  145.17    8.27
   5   3  13  144.44    8.54
   5   3 -13  123.59    9.79
   5   3 -13  165.46    9.34
  -6  -3 -13    7.39    1.66
   6   3 -13    3.60    1.49
  -6   3 -13    8.32    1.71
  -6   3 -13    7.41    1.46
   6   3 -13    4.22    1.24
  -7  -3 -13  143.67    7.59
   7   3 -13  125.46    7.81
  -7   3 -13  145.88    7.56
  -7   3 -13  136.47    7.18
   7   3 -13  117.33    7.22
   8   3 -13    3.42    1.57
  -8   3 -13    6.83    1.65
  -8  -3 -13    4.76    1.35
  -8   3 -13    4.42    1.19
   9   3 -13   11.34    2.05
  -9  -3 -13   11.59    1.61
  -9   3 -13    9.74    1.56
  10   3 -13    3.00    1.23
 -10   3 -13    2.12    0.83
 -10  -3 -13    3.31    0.83
  11   3 -13   23.86    2.09
 -11   3 -13   23.29    1.73
 -11  -3 -13   17.46    1.51
  11   3  13   18.62    1.87
   0   4 -13   23.77    2.41
   0   4  13   27.12    3.46
  -1   4 -13    0.67    0.75
  -1   4  13    3.86    1.08
   1   4  13    1.59    0.86
   1   4  13   -0.46    1.23
   1   4 -13    0.64    0.88
   1   4 -13    1.76    1.00
  -1   4 -13    0.50    0.77
  -2   4 -13   11.73    1.81
   2   4  13   12.29    2.70
  -2   4  13   15.42    2.13
   2   4  13   12.46    1.94
   2   4 -13   12.36    2.18
  -2   4 -13   14.17    1.73
   2   4 -13   13.61    1.95
   3   4 -13   89.20    5.33
   3   4  13   75.24    6.92
  -3   4 -13   89.53    5.44
   3   4  13   79.49    5.44
  -3   4  13   73.24    5.46
   3   4  13   79.16    5.55
   3   4 -13   74.51    6.28
  -3   4 -13   91.14    4.90
   3   4 -13   89.26    6.27
   4   4 -13    4.13    1.27
  -4   4  13    2.65    0.93
  -4   4 -13    1.82    0.97
   4   4  13    3.50    1.89
   4   4  13    1.14    1.12
   4   4  13    1.57    1.02
   4   4 -13    1.41    1.79
  -4   4 -13    3.11    1.02
   4   4 -13    2.75    1.17
   4   4 -13    1.86    1.12
   5   4 -13   23.10    2.76
  -5   4 -13   26.45    2.72
  -5  -4 -13   21.36    2.83
   5   4 -13   21.89    2.54
   6   4 -13   13.47    2.26
  -6  -4 -13   11.60    2.08
  -6   4 -13   10.97    1.88
   6   4 -13   17.72    2.28
   7   4 -13   -0.87    1.10
  -7  -4 -13   -0.26    1.00
  -7   4 -13   -0.24    0.94
   7   4 -13   -0.25    1.06
   8   4 -13   33.49    3.25
   8   4 -13   37.71    3.17
  -8  -4 -13   36.08    3.06
   9   4 -13    6.99    1.49
   9   4  13    9.15    1.67
   9   4 -13   10.36    1.55
  -9  -4 -13   11.08    1.47
 -10  -4 -13    4.17    0.80
  10   4  13    4.11    0.98
  10   4 -13    4.61    1.01
  10   4  13    3.77    0.95
   0   5  13    0.18    0.67
   0   5 -13   -0.55    0.76
  -1   5  13  116.69    5.98
  -1   5 -13  105.17    5.82
   1   5 -13  112.46    6.24
  -2   5 -13    4.92    1.26
  -2   5 -13    6.16    1.27
  -2   5  13    5.83    1.21
  -2   5  13    3.43    0.97
   2   5 -13    2.85    1.12
  -3   5  13  148.47    7.65
   3   5 -13  153.18    8.16
  -3   5 -13  152.89    8.31
  -3   5 -13  167.28    8.51
  -3   5 -13  149.41    7.62
  -3   5  13  150.95    7.84
  -4   5 -13    2.43    1.06
  -4   5  13    2.99    0.93
   4   5 -13    2.74    1.19
  -4   5 -13    3.90    1.11
  -4   5  13    4.21    1.15
  -4   5 -13    2.76    1.13
  -5   5  13  136.87    6.84
   5   5 -13  127.09    7.35
  -5   5  13  139.07    7.15
  -5  -5 -13  141.07    8.15
  -5   5 -13  125.32    7.49
   6   5  13   -0.53    1.14
  -6   5  13   -0.32    0.64
   6   5 -13    0.72    0.95
  -6   5  13   -0.37    0.69
  -6  -5 -13    0.28    1.38
  -6   5 -13   -0.25    0.96
  -7   5 -13   14.62    1.94
  -7  -5 -13   16.18    2.09
   7   5  13   14.56    2.03
   7   5 -13   19.79    2.22
  -8   5 -13    0.87    0.72
  -8  -5 -13   -1.22    0.91
   8   5  13   -0.20    0.74
   8   5 -13    0.37    0.74
  -9  -5 -13   22.59    1.80
   9   5 -13   17.68    1.73
   9   5  13   19.05    1.86
   0   6  13   23.18    2.22
   0   6 -13   26.12    2.74
   0   6  13   20.84    2.11
   0   6 -13   22.41    2.20
  -1   6  13    0.19    0.60
  -1   6 -13    1.62    1.17
  -1   6 -13   -0.55    0.83
  -1   6  13    0.19    0.68
  -2   6  13    1.83    0.86
  -2   6 -13    1.89    1.31
  -2   6  13    1.98    1.05
  -2   6 -13    2.71    0.99
  -3   6 -13   -0.25    0.94
  -3   6 -13    0.76    0.78
  -3   6  13    0.72    0.79
   3   6 -13    0.45    0.99
  -3   6  13    0.41    0.76
  -3   6 -13    0.17    0.80
  -4   6 -13    4.18    1.17
  -4   6 -13    2.69    1.20
  -4   6 -13    3.92    1.02
  -4   6  13    4.37    1.10
  -4   6  13    4.47    1.02
   4   6 -13    5.80    1.38
  -5   6 -13   -0.23    0.88
  -5  -6 -13    1.29    1.23
  -5   6  13    0.18    0.65
  -5   6  13    0.16    0.62
   5   6 -13   -0.43    0.92
  -6   6 -13    1.44    0.93
  -6  -6 -13    2.70    1.18
  -6   6  13    2.69    0.78
  -6   6  13    2.01    0.73
   6   6 -13    0.19    0.81
   7   6 -13    0.64    0.74
  -7   6 -13    1.02    0.74
  -7  -6 -13    1.40    0.83
  -8  -6 -13    4.27    0.78
   8   6 -13    5.12    0.91
  -8  -6 -13    5.24    0.89
   0   7 -13   -0.43    0.84
   0   7 -13   -0.31    0.73
  -1   7 -13   43.29    3.50
   1   7 -13   42.78    3.00
  -1   7  13   46.27    3.17
  -1   7 -13   45.81    3.04
  -1   7  13   40.97    2.90
  -2   7 -13   12.36    1.79
  -2   7 -13   10.16    1.39
   2   7 -13   10.22    1.41
  -2   7  13   13.59    1.56
   2   7  13   13.63    1.52
  -2   7  13   13.20    1.45
  -3   7 -13   71.11    4.54
   3   7 -13   67.64    3.98
  -3   7 -13   72.21    4.01
  -3   7  13   75.49    4.07
  -4   7 -13   17.62    1.96
  -4   7  13   20.84    1.77
   4   7 -13   20.75    1.78
  -4   7 -13   19.43    2.02
  -5   7 -13   37.90    2.85
  -5   7  13   44.74    2.64
  -6  -7 -13   -0.11    0.50
  -6   7 -13    0.65    0.56
   6   7 -13    0.65    0.50
  -6   7  13    0.79    0.44
   0   8  13    1.25    0.60
   0   8 -13    1.59    0.57
  -1   8  13    4.24    0.80
   1   8  13    4.25    0.76
  -1   8 -13    3.88    0.75
   1   8 -13    6.43    0.89
  -1   8 -13    3.13    0.93
  -2   8  13    0.84    0.49
   2   8  13   -0.09    0.36
   2   8 -13    0.47    0.45
  -2   8 -13    1.25    0.75
  -3   8 -13    4.68    0.92
   3   8 -13    3.71    0.66
  -3   8  13    3.72    0.63
   0   0 -14  856.82   35.42
  -1   0 -14  399.72   17.56
   1   0 -14  383.25   17.56
  -2   0 -14  653.69   26.62
  -2   0  14  630.63   26.22
  -2   0 -14  593.93   26.82
  -2   0  14  594.66   29.45
  -3   0  14    1.54    0.98
  -3   0 -14    3.03    1.22
  -3   0 -14    1.98    0.98
  -3   0  14    4.06    2.14
   3   0  14    0.85    1.27
   3   0 -14    2.31    1.39
  -4   0  14  398.03   17.54
  -4   0  14  408.14   18.37
  -4   0 -14  420.08   18.69
  -4   0  14  407.43   19.74
   4   0  14  399.66   19.89
  -4   0 -14  408.06   17.49
   4   0 -14  388.79   19.45
  -5   0  14   53.25    3.73
  -5   0  14   60.56    4.62
  -5   0 -14   55.71    4.56
  -5   0  14   50.66    4.91
   5   0  14   51.45    5.37
  -5   0 -14   53.53    3.64
  -5   0 -14   55.76    3.83
   5   0 -14   47.61    5.06
   6   0 -14   57.79    5.81
  -6   0 -14   55.01    4.03
  -6   0  14   55.15    3.97
   6   0  14   47.99    5.42
  -6   0 -14   58.01    3.93
  -6   0  14   60.84    4.74
  -6   0 -14   57.73    4.77
  -6   0 -14   56.95    3.86
  -6   0  14   59.90    4.88
  -7   0 -14  112.12    5.92
  -7   0 -14   92.32    5.54
  -7   0 -14   96.19    5.88
  -7   0 -14   95.85    5.68
  -7   0  14   97.71    5.80
  -8   0 -14   56.55    4.15
  -8   0  14   66.72    4.40
  -8   0 -14   62.23    4.21
  -8   0 -14   57.98    3.99
  -9   0 -14   12.53    1.89
  -9   0  14   17.39    2.14
  -9   0 -14   13.83    1.96
  -9   0 -14   16.32    2.00
 -10   0  14   26.05    2.36
 -10   0 -14   26.63    2.44
 -10   0 -14   24.27    2.45
 -11   0  14   22.96    1.93
 -11   0 -14   23.18    1.99
 -11   0 -14   19.23    1.91
   0  -1 -14    0.24    0.73
  -1  -1 -14    9.90    1.62
   1  -1 -14    8.26    1.46
  -1   1 -14    6.05    1.41
  -2  -1 -14    8.48    1.82
  -2   1 -14    9.46    1.82
  -2  -1  14    8.69    1.80
  -2  -1 -14   11.05    1.88
  -2   1 -14   10.00    1.71
  -2   1  14   10.00    1.53
  -2   1  14   11.07    2.33
  -3   1 -14   93.38    5.59
  -3   1  14   81.84    5.03
  -3  -1  14   80.98    5.68
  -3  -1 -14   78.11    5.33
  -3   1 -14   71.58    5.34
  -3  -1  14   72.75    7.50
  -3   1  14  102.16    6.48
   3   1  14   77.04    6.09
   3  -1  14   81.30    6.17
   3   1 -14   72.23    5.75
   3   1 -14   71.21    4.77
   3  -1 -14   81.63    5.26
   3   1 -14   80.51    5.27
  -3   1 -14   76.72    4.62
   3  -1 -14   76.16    5.86
   4   1  14   10.49    1.67
  -4   1 -14   10.18    1.57
  -4  -1  14   10.79    1.54
  -4   1  14    9.43    1.48
  -4  -1 -14   10.59    1.89
  -4   1 -14    7.36    1.65
  -4  -1  14   12.48    2.30
  -4   1  14   10.38    1.73
  -4  -1  14    8.26    3.04
   4   1  14   14.59    2.78
   4  -1  14   11.19    2.51
   4  -1 -14    8.73    2.12
  -4  -1 -14   10.68    1.54
  -4   1 -14   11.92    1.65
   4   1 -14   12.74    2.51
  -4   1 -14    9.27    1.49
   4   1 -14   12.91    1.88
  -5  -1  14   12.50    1.69
  -5   1  14   12.27    1.66
  -5   1 -14   10.97    1.72
  -5  -1 -14   11.85    2.09
  -5   1 -14   11.39    2.06
  -5  -1  14   14.59    2.46
  -5   1  14   14.22    2.09
  -5  -1  14   15.90    3.07
  -5  -1 -14   14.65    1.79
   5   1  14   11.09    2.69
   5  -1  14   13.49    2.71
  -5   1 -14   13.11    1.68
  -5   1 -14   14.07    1.83
  -5  -1 -14   14.71    1.84
   5   1 -14    9.09    2.40
   5  -1 -14   17.94    2.93
   5   1 -14   13.87    2.07
  -6  -1 -14    6.12    1.24
   6   1  14    5.46    2.26
   6  -1  14    6.20    2.09
  -6   1 -14    6.70    1.26
  -6  -1 -14    4.36    1.41
  -6   1 -14    8.88    1.86
  -6  -1  14    6.69    1.91
  -6   1  14    6.66    1.58
  -6  -1  14    6.30    1.54
  -6   1  14    8.13    1.69
  -6   1 -14    8.12    1.54
  -6  -1 -14    8.93    1.61
   6   1 -14   13.58    2.94
   6  -1 -14    5.57    1.95
  -6   1 -14    7.73    1.48
   6   1 -14    3.14    1.33
  -6  -1  14    5.90    1.21
  -6   1  14    7.77    1.35
  -6   1 -14    8.86    1.68
  -7  -1 -14    1.12    0.85
  -7   1 -14    0.22    0.75
  -7   1 -14   -0.23    1.05
  -7  -1 -14   -0.69    1.09
   7   1 -14    0.31    1.13
  -7   1 -14   -0.46    1.00
  -7  -1  14   -0.22    0.86
  -7   1  14   -0.65    0.92
  -7   1 -14    0.22    1.14
  -8  -1 -14    2.71    1.03
  -8   1 -14    0.45    0.90
  -8  -1 -14    2.12    1.12
  -8   1 -14    1.92    1.08
   8   1 -14    2.19    1.23
  -8  -1  14    0.22    1.02
  -8   1  14    0.44    0.93
  -8   1 -14    0.67    1.11
  -9  -1 -14   10.70    1.61
  -9   1 -14   11.07    1.83
  -9  -1  14   12.92    1.76
  -9   1  14   17.76    2.02
  -9   1 -14   12.04    1.70
  -9  -1 -14   11.92    1.79
  -9   1 -14   11.19    1.74
   9   1 -14   13.90    2.21
 -10   1 -14    0.90    0.97
 -10  -1 -14    0.19    0.91
 -10   1 -14    0.38    0.84
 -10   1 -14    1.40    0.90
 -10  -1 -14    0.17    0.68
 -10   1  14    0.34    0.90
 -10  -1  14   -0.67    0.89
 -11   1  14   26.81    1.98
 -11  -1  14   22.89    1.83
 -11  -1 -14   18.34    1.80
 -11   1 -14   21.37    1.91
 -11   1 -14   17.85    1.74
 -11   1 -14   23.85    2.02
   0   2  14  391.11   18.30
   0  -2 -14  366.61   17.03
   1   2 -14    5.94    1.27
  -1   2 -14    6.90    1.29
  -1   2 -14    7.87    1.65
   1   2  14   10.22    2.48
   1   2 -14    5.86    1.13
   2   2  14  258.27   15.79
   2   2  14  308.12   13.78
  -2   2  14  318.70   13.38
   2   2 -14  310.14   13.29
  -2   2  14  289.81   13.44
   2   2  14  291.94   13.60
  -2   2 -14  285.74   12.64
   2   2 -14  296.51   13.54
  -2   2 -14  300.79   13.26
  -3   2 -14    8.37    1.23
   3   2  14    7.95    1.63
   3   2  14    9.97    1.65
  -3   2  14    9.64    1.58
   3   2 -14   10.65    1.56
  -3   2 -14    8.94    1.46
   3   2 -14    8.89    1.60
  -4   2 -14  249.68   11.41
  -4   2  14  248.23   11.99
   4   2  14  249.72   12.10
  -4  -2  14  241.82   15.02
   4   2 -14  229.77   13.56
   4   2 -14  232.22   11.75
  -4   2 -14  249.76   11.38
  -5   2 -14  148.43    7.81
   5   2 -14  143.30    8.22
  -5   2  14  155.41    8.49
  -5  -2  14  138.41    9.33
  -5  -2 -14  153.00    7.88
   5   2 -14  166.51    9.10
  -6   2 -14   69.29    4.64
   6   2 -14   59.55    4.81
  -6   2  14   67.97    5.06
  -6  -2  14   64.94    5.79
  -6   2 -14   72.22    4.63
  -6  -2 -14   74.87    4.71
  -7   2 -14    2.57    1.26
  -7   2 -14    3.89    1.29
  -7  -2 -14    2.31    1.10
   7   2 -14    2.22    1.34
  -8   2 -14   49.94    3.79
  -8   2 -14   44.45    3.46
  -8   2 -14   39.34    3.32
  -8  -2 -14   46.40    3.53
   8   2 -14   47.23    4.17
  -9   2 -14    7.90    1.58
  -9   2 -14    8.48    1.50
  -9   2 -14    8.70    1.45
  -9  -2 -14    6.35    1.28
   9   2 -14    6.62    1.67
 -10   2 -14   31.21    2.67
  10   2 -14   29.87    3.00
 -10  -2 -14   34.01    2.55
 -10   2 -14   29.62    2.48
 -11   2 -14   -0.24    0.54
  11   2 -14    0.35    0.77
   0   3  14   -0.42    0.83
   0   3  14    0.21    0.69
   0   3 -14    0.99    0.85
   0   3  14   -0.23    0.63
   0   3 -14   -0.42    0.65
   0   3 -14    0.58    0.78
   1   3 -14  181.57    8.75
  -1   3  14  186.55   10.21
   1   3  14  187.64   10.95
   1   3  14  173.50    8.88
   1   3 -14  167.70    8.69
  -1   3 -14  171.62    8.53
   1   3  14  166.99    8.90
  -1   3 -14  175.58    8.16
   1   3 -14  178.83    9.52
   2   3 -14    4.42    1.40
  -2   3 -14    5.47    1.06
   2   3  14    7.28    2.39
   2   3  14    5.35    1.31
   2   3 -14    5.23    1.37
   2   3  14    5.75    1.30
   2   3 -14    4.88    1.80
   2   3 -14    6.35    1.36
   3   3 -14    0.88    0.84
   3   3  14    1.74    1.73
   3   3  14    0.79    1.01
   3   3 -14    1.72    1.10
   3   3  14   -0.28    0.67
   3   3 -14    1.28    1.53
   3   3 -14    2.32    1.12
  -3   3 -14    2.43    0.92
   4   3 -14    3.91    1.17
   4   3  14    7.00    2.63
  -4   3 -14    7.44    1.41
   4   3  14    8.34    1.80
   4   3  14    5.20    1.36
   4   3 -14    4.33    1.39
   4   3 -14    4.35    2.14
   4   3 -14    6.36    1.56
   5   3 -14   70.70    4.79
   5   3 -14   77.88    5.23
  -5  -3 -14   70.06    4.85
   5   3  14   59.79    6.65
  -5   3 -14   73.73    4.83
   5   3  14   64.77    5.14
   5   3 -14   73.77    6.82
   5   3 -14   80.05    5.96
  -6  -3 -14    7.23    1.62
  -6   3 -14    8.40    1.56
   6   3 -14   12.37    1.88
   6   3 -14    8.41    1.94
   7   3 -14    7.69    1.80
  -7  -3 -14    4.75    1.33
  -7   3 -14    4.78    1.31
   8   3 -14    2.98    1.44
  -8  -3 -14    2.79    1.06
  -8   3 -14    1.63    1.05
   9   3 -14   38.85    3.44
  -9   3 -14   34.03    2.77
  -9  -3 -14   35.02    2.82
  10   3 -14    1.25    0.99
 -10  -3 -14   -0.14    0.53
 -10   3 -14    0.14    0.64
  10   3  14    0.81    0.85
  11   3  14    0.89    0.65
  11   3 -14    1.63    0.72
 -11   3 -14    1.08    0.51
  11   3  14    0.79    0.59
 -11  -3 -14    1.16    0.39
   0   4  14  185.63   11.20
   0   4 -14  195.76    9.42
   0   4 -14  188.68    8.96
   1   4  14    7.61    2.13
   1   4  14    8.89    1.64
  -1   4 -14    8.94    1.57
  -1   4 -14   13.23    1.66
   1   4 -14   10.25    1.68
   2   4 -14  240.41   11.41
   2   4  14  233.09   13.62
  -2   4 -14  238.12   11.48
   2   4  14  233.39   11.80
  -2   4  14  218.84   11.60
  -2   4 -14  253.90   10.99
   2   4 -14  239.44   12.65
   3   4 -14   12.70    1.92
  -3   4 -14   10.98    1.81
   3   4  14    8.22    2.30
   3   4  14   13.39    2.00
  -3   4  14    8.68    1.72
   3   4  14   10.64    1.88
   3   4 -14   13.72    2.76
  -3   4 -14   13.64    1.71
   3   4 -14    8.62    1.94
   4   4  14  114.10    7.17
  -4   4 -14  124.69    7.08
   4   4 -14  128.29    7.20
  -4   4 -14  121.41    6.44
  -4   4  14  117.28    6.28
   4   4 -14  128.23    7.00
   5   4 -14   15.95    2.33
  -5  -4 -14   15.13    2.23
  -5   4 -14   14.47    2.05
   5   4  14   13.71    2.22
   5   4 -14   13.59    2.06
   6   4 -14  102.70    6.23
  -6  -4 -14   92.25    5.91
  -6   4 -14   90.68    5.76
   6   4  14   83.36    6.03
   6   4 -14   93.35    5.74
   7   4 -14    2.21    1.45
  -7  -4 -14    2.58    1.21
  -7   4 -14    2.53    1.00
   7   4 -14    3.36    1.21
   7   4  14    4.65    1.52
   8   4  14   14.11    2.12
  -8  -4 -14   17.29    2.04
   8   4 -14   17.72    2.32
  -8   4 -14   20.14    2.02
   8   4 -14   16.87    2.06
   9   4 -14   19.45    2.16
  -9  -4 -14   19.65    1.89
  -9   4 -14   19.37    1.79
   9   4  14   18.55    2.10
 -10  -4 -14   10.95    1.13
  10   4  14    7.23    1.12
  10   4 -14    9.43    1.28
  10   4  14   10.02    1.34
   0   5  14    0.36    0.63
   0   5 -14   -0.56    0.80
  -1   5  14    3.02    1.03
  -1   5 -14    2.64    0.99
   1   5 -14    0.46    0.88
  -2   5 -14    2.10    1.00
  -2   5  14    1.93    0.85
   2   5 -14    2.86    1.14
  -2   5 -14    1.33    0.84
  -2   5  14    0.40    0.74
  -3   5 -14    3.73    1.31
  -3   5  14    2.49    0.92
   3   5 -14    1.95    1.12
  -3   5 -14    2.47    0.96
  -3   5  14    2.56    1.09
  -3   5 -14    2.91    1.26
  -4   5 -14   18.67    2.30
  -4   5 -14   18.14    2.30
  -4   5  14   16.48    1.87
   4   5 -14   22.82    2.49
  -4   5  14   20.10    2.26
  -4   5 -14   17.27    2.00
   5   5  14    2.88    1.25
  -5   5  14    4.13    0.95
   5   5 -14    5.08    1.40
  -5   5  14    3.11    1.09
  -5  -5 -14    7.08    1.75
  -5   5 -14    1.56    0.97
   6   5  14   25.97    2.73
   6   5 -14   22.03    2.51
  -6   5  14   32.64    2.55
  -6  -5 -14   29.69    2.99
  -6   5 -14   24.35    2.61
  -7   5 -14    4.13    1.13
  -7  -5 -14    5.03    1.29
   7   5  14    2.48    1.03
  -8   5 -14    0.63    0.68
  -8  -5 -14    0.77    0.66
   8   5 -14    1.18    0.81
   8   5  14    0.56    0.88
  -9  -5 -14    0.43    0.42
   9   5 -14   -0.12    0.46
   9   5  14    0.40    0.56
   0   6  14   26.45    2.42
   0   6 -14   27.99    2.47
   0   6  14   31.88    2.59
  -1   6 -14   13.17    2.08
  -1   6  14   10.52    1.55
  -1   6 -14   14.80    1.75
   1   6 -14   12.27    1.64
  -1   6  14   13.03    1.62
  -2   6 -14   61.04    4.40
  -2   6  14   50.54    3.59
   2   6 -14   54.36    3.57
  -2   6 -14   55.95    3.67
  -2   6  14   53.06    3.57
   2   6 -14   52.90    3.82
   3   6 -14   18.40    2.15
  -3   6  14   22.64    2.12
  -3   6 -14   20.97    2.42
  -3   6 -14   20.75    2.34
  -3   6 -14   18.70    1.95
  -3   6  14   18.16    2.07
  -4   6 -14   19.24    2.15
  -4   6 -14   14.25    1.99
  -4   6  14   16.84    1.94
   4   6 -14   12.93    1.89
  -4   6  14   17.43    1.80
  -5   6 -14    1.30    0.87
  -5   6  14    2.17    0.81
  -5   6  14    2.81    0.83
   5   6 -14    2.00    1.06
  -6  -6 -14   38.18    2.93
  -6   6 -14   34.98    2.94
  -6   6  14   41.57    2.70
  -6   6  14   40.63    2.61
   6   6 -14   41.09    3.04
   7   6 -14    3.31    0.86
  -7   6 -14    2.76    0.87
  -7  -6 -14    2.89    0.79
  -8  -6 -14   11.20    1.15
   8   6 -14   14.46    1.33
  -8  -6 -14   14.47    1.22
   0   7 -14   -0.81    0.91
   0   7 -14    0.15    0.67
  -1   7 -14   27.56    2.65
  -1   7  14   24.98    2.22
   1   7 -14   24.35    2.09
  -1   7 -14   25.48    2.15
  -1   7  14   26.79    2.12
  -2   7  14    0.98    0.61
  -2   7 -14    1.47    0.95
  -2   7  14    0.15    0.55
   2   7  14   -0.44    0.54
  -2   7 -14   -0.14    0.62
   2   7 -14   -0.14    0.53
  -3   7  14    9.40    1.24
  -3   7 -14    8.93    1.44
  -3   7 -14   10.26    1.27
   3   7 -14    8.95    1.21
  -4   7 -14    4.49    1.07
  -4   7  14    2.59    0.70
   4   7 -14    2.89    0.71
  -4   7 -14    3.60    0.98
  -5   7  14    0.90    0.53
   5   7 -14    0.48    0.58
  -5   7 -14    0.85    0.67
  -6   7  14    2.93    0.54
  -6   7 -14    1.93    0.61
   0   8 -14   26.29    1.81
   0   8  14   28.31    1.92
  -1   8  14    0.09    0.41
   1   8  14    0.46    0.41
  -1   8 -14   -0.08    0.39
   1   8 -14    0.88    0.49
  -1   8 -14    0.12    0.64
   2   8 -14    6.94    0.86
  -2   8  14    7.86    0.86
   2   8  14    7.82    0.82
  -2   8 -14    5.90    1.05
   0   0 -15    0.27    0.78
  -1   0 -15    0.55    0.82
   1   0 -15   -0.28    0.76
  -2   0  15    0.61    2.57
  -2   0 -15   -0.33    0.94
  -2   0 -15    1.14    0.95
  -2   0  15    0.23    0.79
   2   0 -15    0.76    1.11
  -2   0 -15   -0.16    0.64
  -2   0  15   -0.23    0.89
  -3   0  15   -0.22    0.79
  -3   0 -15   -0.33    1.02
  -3   0 -15   -0.31    0.92
  -3   0  15    0.27    0.86
  -3   0  15    0.54    1.87
   3   0  15   -0.92    1.49
  -3   0 -15    0.34    0.76
   3   0 -15   -0.28    1.20
  -4   0  15    1.30    0.85
  -4   0 -15   -0.34    1.13
  -4   0  15   -0.29    1.06
  -4   0  15   -0.46    1.76
   4   0  15    2.50    1.90
   4   0 -15    0.45    1.41
  -4   0 -15   -0.21    0.91
  -5   0  15    0.44    0.82
  -5   0 -15    0.70    1.05
  -5   0  15   -0.95    1.24
  -5   0  15   -0.43    1.68
   5   0  15    0.53    1.72
  -5   0 -15    0.76    0.75
   5   0 -15    0.98    1.53
  -5   0 -15    0.22    0.93
   6   0  15   -0.56    1.23
  -6   0 -15   -0.21    0.73
  -6   0 -15   -0.36    1.18
  -6   0  15   -0.36    0.91
  -6   0  15   -1.32    1.29
  -6   0 -15    0.21    0.83
  -6   0 -15    0.47    0.94
   6   0 -15    0.53    1.59
  -6   0  15   -0.45    0.93
  -7   0 -15   -0.97    1.00
  -7   0  15    1.38    0.83
  -8   0 -15   -0.22    0.72
  -8   0 -15   -0.21    0.99
  -8   0  15   -1.14    1.05
  -9   0 -15   -0.19    0.90
  -9   0  15    0.21    0.77
  -9   0 -15   -0.45    0.88
  -9   0 -15   -1.04    0.83
 -10   0  15   -0.84    0.71
 -10   0 -15   -0.16    0.85
 -10   0 -15   -0.38    0.72
 -11   0  15   -0.37    0.59
 -11   0 -15    0.14    0.70
 -11   0 -15    0.72    0.73
   0  -1 -15   -0.27    0.80
   0   1 -15    0.90    0.80
   1   1 -15   84.87    5.15
  -1   1 -15   88.80    5.10
  -1  -1 -15   93.04    5.85
   1  -1 -15   88.13    5.71
  -1   1 -15  101.93    6.10
  -2   1  15   52.99    4.77
  -2  -1 -15   45.10    3.85
  -2   1 -15   48.70    3.94
  -2   1  15   45.43    3.33
  -2  -1  15   36.11    3.58
  -2  -1 -15   40.22    3.83
  -2   1 -15   38.00    3.73
   2   1 -15   38.85    3.47
   2   1 -15   44.04    3.36
   2  -1 -15   46.44    3.65
  -2   1 -15   41.97    3.10
  -2  -1  15   40.68    3.32
  -2   1  15   45.11    3.16
   2   1  15   37.83    3.21
  -2   1  15   46.36    3.47
  -3  -1  15   30.96    5.21
  -3   1  15   33.75    3.80
  -3   1 -15   35.33    3.46
  -3   1  15   34.31    3.06
  -3  -1  15   39.17    3.75
  -3  -1 -15   36.64    3.50
  -3   1 -15   39.21    3.67
   3   1 -15   30.66    3.11
   3  -1 -15   32.26    3.17
   3   1 -15   37.36    3.13
  -3   1 -15   25.78    2.52
   3   1  15   31.61    2.92
  -3  -1  15   33.82    2.88
  -3   1  15   28.79    2.72
   4   1  15   46.95    3.71
  -4  -1  15   47.62    3.54
  -4   1  15   46.55    3.52
  -4   1  15   46.78    3.79
  -4  -1  15   43.50    4.22
  -4  -1 -15   51.89    4.28
  -4   1 -15   49.84    4.26
  -4  -1  15   49.30    5.61
   4   1  15   41.79    4.82
   4  -1  15   48.63    4.99
   4   1 -15   46.72    3.76
  -4   1 -15   47.79    3.48
  -4  -1 -15   47.09    3.43
  -4   1 -15   50.87    3.58
   4   1 -15   37.86    4.34
   4  -1 -15   48.01    4.79
  -5   1 -15   59.72    4.00
   5   1  15   50.43    4.04
  -5   1  15   52.57    3.79
  -5  -1  15   54.01    3.84
  -5   1  15   54.98    4.29
  -5  -1  15   56.04    4.90
  -5  -1 -15   57.53    4.66
  -5   1 -15   44.57    4.29
  -5  -1  15   59.89    5.62
   5   1  15   54.77    5.62
   5  -1  15   46.76    5.21
  -5   1 -15   52.24    3.69
   5   1 -15   48.13    4.06
  -5   1 -15   51.85    3.78
  -5  -1 -15   61.36    3.99
   5  -1 -15   54.14    5.34
   5   1 -15   57.32    5.47
  -6  -1 -15   29.03    2.64
  -6   1 -15   25.60    2.49
   6   1  15   23.81    3.96
   6  -1  15   13.39    3.29
  -6  -1  15   24.59    3.21
  -6  -1 -15   25.79    3.10
  -6   1 -15   22.98    2.99
  -6   1  15   26.06    2.90
  -6   1  15   24.28    3.08
  -6  -1  15   21.01    2.89
  -6   1 -15   28.74    2.68
   6   1 -15   20.60    3.65
   6  -1 -15   23.84    3.73
  -6  -1 -15   25.69    2.56
  -6   1 -15   20.51    2.39
   6   1 -15   22.75    2.79
  -6   1  15   24.20    2.43
  -6  -1  15   26.61    2.52
  -6   1 -15   28.76    2.73
  -7  -1 -15  330.63   14.19
  -7   1 -15  307.24   14.13
   7   1 -15  292.49   14.64
  -7  -1 -15  307.72   14.15
  -7   1 -15  297.11   14.14
  -7   1  15  316.03   14.12
  -7   1 -15  312.56   14.17
  -7  -1  15  309.60   14.07
  -8  -1 -15    4.84    1.18
  -8   1 -15    4.61    1.23
  -8  -1 -15    3.25    1.13
  -8   1 -15    3.77    1.17
   8   1 -15    4.50    1.51
  -8  -1  15    5.03    1.25
  -8   1  15    4.37    1.17
  -8   1 -15    2.18    1.22
  -9   1 -15   69.46    4.38
  -9  -1  15   70.13    4.37
  -9   1  15   70.19    4.40
  -9   1 -15   63.04    4.20
  -9  -1 -15   59.29    4.22
  -9   1 -15   64.26    4.34
  -9  -1 -15   71.61    4.37
 -10   1  15   -0.63    0.75
 -10  -1  15   -0.62    0.82
 -10   1 -15   -0.50    0.94
 -10  -1 -15   -0.17    0.66
 -10   1 -15   -0.35    0.71
 -10   1 -15    0.16    0.72
 -10  -1 -15   -0.49    0.66
 -11   1  15   65.86    3.52
 -11  -1  15   65.77    3.50
 -11  -1 -15   58.91    3.49
 -11   1 -15   59.90    3.53
 -11   1 -15   65.79    3.51
  11   1 -15   65.28    4.37
  11  -1 -15   54.56    3.97
   0  -2 -15   63.56    4.78
   0   2 -15   64.93    4.29
   0   2  15   72.98    4.52
  -1   2  15   37.12    2.98
   1   2  15   36.21    3.11
   1   2  15   36.90    4.42
  -1   2 -15   44.33    3.86
   1   2 -15   34.68    2.81
   1   2 -15   35.74    3.01
  -1   2 -15   34.91    2.89
   2   2 -15   23.28    2.50
  -2   2 -15   27.41    2.45
   2   2  15   21.56    2.50
  -2   2  15   23.42    2.28
   2   2  15   16.69    3.35
  -2   2  15   21.64    2.31
   2   2  15   24.45    2.50
  -2   2 -15   18.95    1.83
   2   2 -15   21.38    2.16
   3   2  15   50.84    4.02
  -3   2  15   52.14    3.95
   3   2  15   52.04    4.06
   3   2 -15   49.54    3.58
   3   2 -15   58.92    4.15
  -3   2 -15   50.75    3.66
  -4  -2  15    0.68    2.52
  -4  -2  15   -0.43    1.44
  -4   2  15    1.69    1.01
   4   2  15   -0.59    0.96
   4   2  15    0.28    1.06
  -4   2 -15    1.69    0.99
   4   2 -15    0.80    1.04
   5   2 -15   63.53    5.13
   5   2  15   57.18    4.58
  -5   2 -15   58.64    4.26
  -5   2  15   61.72    4.72
  -5  -2  15   61.74    5.47
  -5  -2  15   63.01    6.22
   5   2 -15   61.08    6.30
   5   2 -15   55.44    4.48
  -6   2 -15   13.18    2.09
  -6   2 -15   17.00    2.14
  -6  -2 -15   16.78    2.14
   6   2 -15   14.77    2.31
  -7   2 -15    0.94    1.17
  -7   2 -15   -0.91    1.18
  -7  -2 -15   -0.89    0.83
   7   2 -15    1.25    1.12
  -8   2 -15   23.85    2.62
  -8   2 -15   25.07    2.48
  -8   2 -15   18.20    2.22
  -8  -2 -15   24.47    2.44
   8   2 -15   26.45    3.05
   9   2  15    4.78    1.30
  -9   2 -15    7.07    1.52
   9   2 -15    6.12    1.67
  -9  -2 -15    6.37    1.17
  -9   2 -15    4.19    1.14
  -9   2 -15    5.57    1.20
  10   2 -15   -0.22    0.85
 -10  -2 -15    0.89    0.61
 -10   2 -15    0.30    0.72
 -11   2 -15    0.42    0.57
  11   2 -15   -0.15    0.59
   0   3  15   -0.25    0.63
   0   3 -15   -0.64    0.87
   0   3  15   -0.67    0.86
   0   3  15    0.43    1.03
   0   3 -15    0.41    0.81
   1   3 -15   44.08    3.38
   1   3  15   39.62    4.57
   1   3  15   47.64    3.61
  -1   3  15   42.57    3.31
   1   3 -15   44.10    3.96
   1   3  15   45.86    3.64
  -1   3 -15   40.40    2.86
   1   3 -15   32.77    3.11
  -1   3 -15   45.31    3.38
   2   3 -15    7.43    1.66
  -2   3 -15    5.16    1.12
   2   3  15    8.43    1.64
   2   3  15    7.51    2.22
   2   3  15    6.91    1.47
   2   3 -15   11.54    1.80
  -2   3 -15    5.06    1.25
   2   3 -15    8.86    1.62
   3   3 -15   62.42    4.26
   3   3 -15   56.28    4.34
   3   3  15   53.49    6.04
   3   3  15   65.28    4.64
   3   3  15   62.65    4.70
   3   3 -15   58.80    5.41
  -3   3 -15   60.94    3.82
   3   3 -15   55.32    4.76
   4   3 -15   56.27    4.06
  -4   3 -15   58.99    4.19
   4   3  15   49.43    5.87
   4   3  15   50.88    4.32
   4   3 -15   59.89    4.42
   4   3  15   51.02    4.32
   4   3 -15   45.67    5.19
   4   3 -15   59.81    4.98
   5   3 -15   87.09    5.73
  -5   3 -15   81.77    5.39
   5   3 -15   81.67    5.31
   5   3  15   93.84    6.09
   6   3  15    5.34    1.65
  -6  -3 -15    6.57    1.59
   6   3 -15    5.35    1.57
  -6   3 -15    3.33    1.21
   6   3 -15    3.42    1.15
   7   3 -15   41.95    3.82
  -7  -3 -15   42.86    3.42
  -7   3 -15   42.41    3.36
   7   3  15   45.39    3.99
   8   3 -15    2.25    1.56
  -8  -3 -15    1.21    0.77
  -8   3 -15    1.36    0.82
   8   3  15    1.65    1.08
   9   3 -15  154.49    8.25
  -9  -3 -15  161.01    7.69
  -9   3 -15  163.17    7.66
   9   3  15  145.00    8.07
  10   3 -15    4.77    1.17
 -10   3 -15    4.46    0.90
  10   3  15    4.43    1.04
 -10  -3 -15    4.66    0.87
   0   4 -15    0.88    0.74
   0   4 -15    0.89    1.00
   0   4  15    2.81    1.58
   1   4 -15   86.24    5.15
  -1   4 -15   86.51    5.24
   1   4  15   64.85    6.16
   1   4  15   71.79    5.21
  -1   4 -15   76.66    4.58
   1   4 -15   77.52    4.54
  -2   4 -15    0.25    0.78
   2   4  15    2.03    1.09
   2   4  15   -1.04    1.15
  -2   4  15    0.29    0.77
   2   4  15    3.27    1.17
   2   4 -15    1.43    0.98
   2   4 -15    1.60    1.14
  -2   4 -15    1.30    0.97
   3   4  15    2.18    1.32
  -3   4 -15    1.04    0.85
   3   4 -15    1.29    1.09
   3   4 -15    2.69    1.12
  -3   4 -15    3.44    1.14
   4   4 -15    0.27    1.08
  -4   4 -15    0.54    0.87
   4   4  15    0.87    1.17
  -4   4  15   -0.18    0.54
   4   4 -15    0.99    1.09
   5   4 -15   11.28    1.96
  -5   4 -15    7.71    1.61
   5   4  15    5.41    1.63
   5   4 -15    9.21    1.72
   6   4 -15   24.65    2.90
  -6  -4 -15   32.41    2.97
  -6   4 -15   25.22    2.64
   6   4 -15   25.07    2.71
   6   4  15   26.11    3.00
   7   4  15    0.82    0.96
  -7  -4 -15    0.64    0.86
  -7   4 -15    0.65    0.83
   7   4 -15    0.26    1.09
  -7   4 -15    0.37    0.83
   7   4 -15    1.14    0.84
   8   4  15   29.97    2.90
  -8  -4 -15   31.06    2.59
   8   4 -15   33.68    2.99
  -8   4 -15   27.94    2.34
   8   4 -15   29.75    2.64
   9   4 -15    3.36    1.00
  -9  -4 -15    4.82    0.95
  -9   4 -15    4.44    0.95
   9   4  15    3.35    1.03
  10   4  15    0.50    0.53
 -10  -4 -15    0.83    0.40
  10   4 -15    0.94    0.56
   0   5 -15    0.37    0.77
   1   5 -15    6.93    1.46
  -1   5  15    5.41    1.13
  -1   5 -15    9.88    1.50
   1   5 -15    6.75    1.25
   2   5 -15   16.15    2.12
  -2   5  15   18.87    2.01
  -2   5 -15   19.26    2.32
  -2   5 -15   22.22    2.21
  -2   5  15   16.38    1.91
   2   5 -15   17.15    1.90
  -3   5  15   56.26    3.81
   3   5 -15   61.21    4.32
  -3   5 -15   64.87    4.55
  -3   5 -15   59.05    4.40
  -3   5 -15   57.68    3.86
  -3   5  15   59.62    4.00
  -4   5 -15   -0.26    0.78
  -4   5 -15   -0.73    0.90
  -4   5  15    0.18    0.67
   4   5 -15   -0.24    1.05
  -4   5  15   -0.21    0.78
   5   5  15   45.13    3.71
  -5   5  15   48.56    3.19
   5   5 -15   47.50    3.65
  -5   5  15   49.33    3.45
  -5   5 -15   38.48    3.49
   6   5  15    1.65    1.02
   6   5 -15    2.59    0.99
  -6   5  15    2.07    0.82
  -6  -5 -15    1.91    1.08
  -6   5 -15    1.59    0.89
  -7   5 -15   11.03    1.60
  -7  -5 -15   14.99    1.77
   7   5 -15   15.46    1.87
   7   5  15   16.31    1.96
  -8  -5 -15    0.27    0.54
   8   5 -15    0.15    0.67
   8   5  15   -0.33    0.74
  -9  -5 -15   26.51    1.76
   9   5  15   22.84    1.84
   0   6 -15   40.71    3.43
   0   6  15   36.40    2.77
   0   6 -15   37.57    2.86
   0   6  15   35.63    2.81
  -1   6  15    9.48    1.42
  -1   6 -15   13.89    2.07
  -1   6  15    9.46    1.42
  -1   6 -15   10.14    1.51
   1   6 -15    8.00    1.35
  -2   6  15    2.44    0.95
   2   6 -15    3.30    1.07
  -2   6 -15    4.85    1.51
  -2   6  15    3.77    1.04
  -2   6 -15    2.76    0.94
   2   6 -15    3.60    0.98
  -3   6 -15    2.58    1.10
  -3   6 -15    2.33    1.05
  -3   6  15    4.34    1.04
   3   6 -15    4.93    1.24
  -3   6  15    2.57    0.92
   3   6 -15    3.38    0.88
  -3   6 -15    3.00    0.98
  -4   6 -15   -1.24    0.85
  -4   6 -15   -0.22    0.88
  -4   6  15    0.88    0.73
  -4   6  15   -0.31    0.64
   4   6 -15    1.39    0.91
  -5   6 -15    0.20    0.72
  -5   6  15   -0.31    0.64
  -5   6  15   -0.41    0.58
   5   6 -15    0.55    0.76
  -6   6 -15    2.42    0.87
  -6   6  15    2.20    0.66
  -6   6  15    1.00    0.57
   6   6 -15    2.08    0.90
   7   6 -15    1.88    0.69
  -7   6 -15    1.76    0.73
  -7  -6 -15    0.96    0.56
   0   7 -15    0.19    0.71
   0   7 -15    0.27    0.64
  -1   7 -15    3.99    1.17
  -1   7  15    4.53    0.99
  -1   7 -15    2.44    0.79
   1   7 -15    3.60    0.86
  -1   7  15    2.52    0.71
  -2   7 -15   10.05    1.51
  -2   7  15    8.73    1.19
   2   7  15    7.07    1.09
  -2   7 -15    8.10    1.15
   2   7 -15    6.43    1.03
  -2   7  15    5.91    0.97
   3   7 -15   27.36    2.06
  -3   7  15   30.71    2.18
  -4   7  15   12.07    1.21
  -4   7 -15   10.87    1.34
  -4   7 -15    7.87    1.21
  -5   7  15   18.01    1.39
  -5   7 -15   16.36    1.58
   0   8  15    0.83    0.47
   0   8 -15    0.62    0.43
   1   8 -15   12.65    1.12
   0   0 -16   51.40    4.11
   0   0 -16   43.62    3.53
   0   0  16   45.95    3.81
   0   0  16   42.02    3.06
  -1   0  16    3.42    2.53
  -1   0 -16    0.30    0.86
   1   0 -16    0.31    0.73
   1   0 -16   -0.25    1.10
  -1   0 -16    1.02    0.73
  -1   0  16   -0.35    0.56
  -1   0  16    0.77    1.05
  -2   0  16  446.89   22.25
  -2   0 -16  458.01   19.45
   2   0 -16  455.61   19.50
  -2   0 -16  426.18   19.67
  -2   0 -16  374.56   17.74
   2   0 -16  421.26   18.85
  -2   0  16  424.14   18.58
  -3   0  16   23.12    3.99
  -3   0  16   29.36    2.98
  -3   0 -16   30.22    3.40
   3   0 -16   34.76    3.38
  -3   0 -16   24.69    2.37
  -3   0  16   32.60    2.90
  -4   0  16  679.46   28.47
  -4   0  16  716.85   29.35
  -4   0 -16  657.29   29.63
  -4   0  16  732.36   31.26
   4   0  16  656.45   31.15
   4   0 -16  674.76   29.41
   4   0 -16  674.41   30.82
  -4   0 -16  670.99   28.36
  -5   0  16 1012.92   40.42
  -5   0 -16  953.03   40.71
   5   0  16  911.89   42.25
  -5   0 -16  977.62   39.34
   5   0 -16  943.53   42.05
  -5   0  16  956.87   39.33
  -6   0 -16   50.96    3.70
  -6   0 -16   50.01    3.87
  -6   0  16   53.91    3.90
  -7   0 -16    0.44    0.72
  -7   0 -16   -0.24    1.02
  -7   0  16    0.46    0.91
  -8   0 -16   35.18    3.04
  -8   0  16   37.32    3.14
  -9   0 -16   24.25    2.38
  -9   0  16   19.11    2.15
 -10   0 -16   46.55    3.19
 -10   0  16   52.62    3.31
  10   0 -16   49.74    4.17
 -10   0 -16   46.07    3.24
 -11   0  16    0.32    0.51
 -11   0 -16   -0.12    0.48
  11   0 -16   -0.79    1.01
   0  -1 -16   -0.29    0.75
   0   1 -16   -0.32    0.87
   0   1  16    0.60    0.77
   0  -1  16    0.52    0.94
   0   1  16   -0.26    0.91
   0   1 -16   -0.20    0.76
   0   1 -16    1.11    1.00
   0  -1 -16    0.44    0.82
  -1  -1 -16   12.17    2.19
  -1   1 -16    9.15    2.07
  -1  -1 -16   10.12    1.84
   1  -1 -16   12.23    1.94
  -1   1 -16   19.67    2.59
   1   1  16   10.95    1.63
  -1  -1  16   12.29    1.86
   1  -1  16   11.44    2.03
   1   1  16   14.11    2.16
  -1   1  16   14.15    1.79
  -1   1  16   12.21    1.87
   1   1 -16   12.90    1.98
  -1   1 -16   12.22    1.63
   1  -1 -16    9.27    1.74
   1   1 -16   11.25    1.67
  -2  -1 -16    1.71    1.20
  -2   1 -16    2.77    1.36
  -2   1 -16    3.81    1.37
  -2   1  16    1.34    0.81
  -2   1 -16    3.34    1.03
   2  -1 -16    2.60    1.15
   2   1 -16    3.12    1.34
   2   1 -16    2.23    1.02
  -2   1  16    2.37    0.98
   2   1  16    2.01    0.97
  -2  -1  16    1.87    0.94
  -2   1  16    1.78    0.82
  -3  -1  16   19.55    4.51
  -3   1  16   30.33    3.76
  -3  -1 -16   24.36    3.08
  -3   1 -16   31.03    3.31
  -3   1  16   31.31    2.90
  -3  -1  16   28.76    3.27
  -3   1 -16   28.80    3.28
   3   1 -16   24.08    3.02
   3  -1 -16   29.98    3.21
  -3   1 -16   28.20    2.56
   3   1 -16   30.39    2.87
  -3   1  16   21.96    2.47
   3   1  16   26.13    2.68
  -3  -1  16   28.27    2.71
  -4   1  16   27.99    2.66
   4   1  16   25.64    2.76
  -4  -1  16   25.35    2.49
  -4   1  16   29.95    3.02
  -4  -1  16   28.29    3.32
  -4  -1 -16   27.94    3.21
  -4   1 -16   30.65    3.38
  -4  -1  16   26.59    4.30
   4   1  16   24.72    3.76
   4  -1  16   26.24    3.77
  -4   1 -16   32.09    2.77
   4   1 -16   26.46    2.84
   4   1 -16   26.99    3.02
   4  -1 -16   27.00    3.05
  -4   1 -16   23.70    2.44
  -4  -1 -16   25.08    2.51
  -5  -1  16   53.56    3.97
  -5   1  16   55.78    4.04
  -5   1 -16   63.10    4.22
  -5   1  16   59.11    4.56
  -5  -1  16   56.69    4.96
  -5  -1 -16   61.94    4.97
  -5   1 -16   56.99    4.85
  -5  -1  16   61.50    5.76
   5   1  16   45.55    5.43
   5  -1  16   42.44    5.20
   5   1 -16   70.96    4.73
   5   1 -16   56.58    4.76
  -5   1 -16   62.51    4.18
  -5  -1 -16   57.22    4.05
   5  -1 -16   59.20    4.84
   5  -1 -16   50.59    5.35
   5   1 -16   51.02    5.39
  -6  -1 -16   52.71    3.76
  -6   1 -16   57.04    3.98
   6   1 -16   54.40    4.29
  -6   1 -16   50.98    3.88
  -6  -1 -16   51.72    3.91
  -6  -1  16   48.75    3.73
  -6   1  16   51.34    3.79
  -6   1 -16   59.26    4.21
  -7  -1 -16   66.34    4.41
  -7   1 -16   72.59    4.59
   7   1 -16   65.42    4.91
  -7  -1 -16   61.49    4.42
  -7   1 -16   63.68    4.51
  -7  -1  16   69.60    4.52
  -7   1  16   72.85    4.56
  -7   1 -16   71.03    4.66
  -8  -1 -16    3.38    1.01
  -8   1 -16    1.70    1.07
  -8  -1 -16    2.48    1.06
  -8   1 -16    2.74    1.14
   8   1 -16    0.56    1.27
  -8  -1  16    1.70    1.00
  -8   1  16    1.71    1.02
  -8   1 -16    2.75    1.20
  -9  -1  16   13.00    1.68
  -9   1  16   11.13    1.60
  -9   1 -16   12.14    1.74
  -9   1 -16   11.11    1.61
  -9  -1 -16   10.53    1.57
  -9   1 -16    8.43    1.51
  -9  -1 -16   11.11    1.58
 -10   1  16    5.77    1.05
 -10  -1  16    4.96    0.97
  10  -1 -16    5.19    1.47
  10   1 -16    5.94    1.69
 -10  -1 -16    4.59    1.00
 -10   1 -16    4.31    1.00
 -10   1 -16    5.97    1.10
 -11   1  16   -0.29    0.47
 -11  -1  16    0.67    0.46
 -11   1 -16    0.48    0.48
  11  -1 -16   -1.15    1.03
  11   1 -16   -0.73    1.14
   0   2  16   16.99    2.11
   0   2 -16   19.03    2.20
   0   2 -16   22.48    2.97
  -1   2 -16    8.93    1.92
   1   2 -16    7.18    1.33
  -1   2 -16    6.95    1.38
   1   2 -16    5.46    1.36
   1   2  16    6.47    1.40
  -1   2  16    6.77    1.33
   1   2  16    6.34    2.25
   2   2 -16  230.75   11.01
  -2   2 -16  234.43   10.73
   2   2  16  211.07   13.26
   2   2  16  235.56   11.17
  -2   2  16  245.12   10.88
  -2   2  16  215.91   10.79
   2   2  16  223.93   11.08
  -2   2 -16  200.30    9.90
   2   2 -16  231.59   10.61
   3   2  16  159.41   11.37
   3   2  16  169.31    8.91
  -3   2  16  173.18    8.83
  -3  -2  16  155.14    9.81
   3   2  16  162.92    8.92
  -3  -2  16  131.82   12.05
   3   2 -16  162.85    8.70
  -3   2 -16  176.05    8.51
   3   2 -16  164.15    8.30
  -4  -2  16  240.08   15.56
  -4   2  16  262.28   12.68
  -4  -2  16  240.30   13.63
   4   2  16  237.29   12.58
   4   2 -16  281.99   12.76
  -4   2 -16  254.74   12.02
   4   2  16  271.35   12.76
   5   2  16  514.64   22.34
  -5   2  16  502.60   22.39
  -5  -2  16  477.80   23.29
  -5  -2  16  514.61   24.74
   5   2 -16  491.57   22.17
   5   2 -16  527.63   23.34
   6   2  16  101.16    6.59
  -6   2 -16  104.60    6.14
  -6  -2 -16  110.07    6.08
   6   2 -16  105.18    6.70
  -6   2 -16  111.73    6.14
   7   2  16  145.94    8.65
  -7   2 -16  162.34    8.31
  -7  -2 -16  172.15    8.31
   7   2 -16  161.84    8.95
   8   2  16   18.29    2.36
   8   2 -16   18.19    2.51
   8   2 -16   16.11    2.56
  -8  -2 -16   19.90    2.07
  -8   2 -16   14.71    1.97
  -8   2 -16   16.17    1.96
   9   2 -16   29.61    2.98
  -9  -2 -16   28.15    2.39
  -9   2 -16   28.89    2.48
  -9   2 -16   24.71    2.30
  10   2 -16   53.73    3.60
 -10   2 -16   44.22    3.01
 -10  -2 -16   50.26    3.10
   0   3  16   -0.26    0.62
   0   3 -16    0.45    0.90
   0   3  16    0.71    0.79
   0   3  16    0.90    1.07
   1   3 -16   75.41    4.61
   1   3  16   65.39    6.01
  -1   3  16   80.13    4.75
   1   3  16   57.78    4.43
   1   3 -16   61.93    4.49
  -1   3 -16   71.03    4.52
   1   3  16   67.85    4.76
  -1   3 -16   61.35    3.93
   1   3 -16   68.08    5.26
   2   3 -16   62.87    4.30
   2   3  16   64.72    6.11
   2   3  16   59.74    4.47
   2   3 -16   61.45    4.42
  -2   3 -16   51.15    3.93
   2   3  16   67.29    4.72
  -2   3 -16   61.98    3.83
   2   3 -16   63.54    5.10
   3   3 -16   61.50    4.39
   3   3  16   56.53    6.09
   3   3  16   67.51    4.84
   3   3 -16   59.64    4.53
  -3   3 -16   65.77    4.34
   3   3  16   61.43    4.76
  -3   3 -16   72.12    4.18
   3   3 -16   65.13    5.26
   4   3  16    7.51    1.70
   4   3  16    6.89    2.41
  -4   3 -16   10.68    1.71
   4   3 -16    9.07    1.93
   4   3 -16    8.39    1.67
   4   3 -16    9.85    2.09
   5   3 -16  125.07    7.15
  -5   3 -16  110.22    6.64
   5   3 -16  116.67    6.68
   5   3  16  116.37    7.25
   6   3 -16   22.85    2.79
  -6  -3 -16   26.05    2.59
  -6   3 -16   28.62    2.67
   6   3  16   24.83    2.95
   7   3 -16   91.88    5.98
  -7  -3 -16   93.86    5.38
  -7   3 -16   93.86    5.37
   7   3  16   79.26    5.73
   8   3 -16    0.26    1.19
  -8  -3 -16    2.98    0.89
  -8   3 -16    1.28    0.90
   8   3  16    1.53    1.05
   9   3 -16   17.59    2.13
  -9  -3 -16   17.29    1.74
  -9   3 -16   17.68    1.78
   9   3  16   15.28    1.96
  10   3 -16   22.96    2.16
 -10   3 -16   26.84    1.95
 -10  -3 -16   29.16    2.01
  10   3  16   23.71    2.12
   0   4 -16  294.83   12.95
   0   4  16  279.41   15.44
   1   4  16    8.02    2.21
  -1   4 -16    5.29    1.29
  -1   4 -16    3.69    1.01
   1   4 -16    5.67    1.40
   2   4  16   98.48    6.29
  -2   4 -16  103.18    6.35
   2   4 -16  114.47    6.51
  -2   4 -16  119.09    6.07
   2   4 -16  107.41    6.32
   3   4  16   97.21    6.49
  -3   4 -16  110.58    6.61
   3   4 -16  112.84    6.62
  -3   4 -16  117.68    6.16
   3   4 -16  115.96    6.51
   4   4 -16   49.32    3.98
  -4   4 -16   52.61    4.02
   4   4  16   46.92    3.98
  -4   4  16   45.60    3.29
   4   4 -16   49.21    3.80
   5   4 -16    4.02    1.37
  -5   4 -16    4.69    1.32
   5   4 -16    6.31    1.46
   5   4  16    4.39    1.54
   6   4  16   89.49    6.04
  -6  -4 -16  102.34    5.75
  -6   4 -16   85.25    5.62
   6   4 -16  103.67    6.16
  -6   4 -16   95.23    5.47
   6   4 -16  103.98    5.93
   7   4  16   43.07    3.67
  -7  -4 -16   47.78    3.41
   7   4 -16   47.20    3.72
  -7   4 -16   48.22    3.27
   7   4 -16   41.99    3.37
   8   4 -16   37.70    3.18
  -8  -4 -16   48.49    3.09
  -8   4 -16   37.82    2.78
   8   4  16   43.69    3.38
   9   4 -16    0.62    0.76
  -9   4 -16    0.87    0.60
  -9  -4 -16    0.72    0.53
   9   4  16    1.94    0.81
   0   5 -16   -0.18    0.68
  -1   5 -16    0.19    0.81
  -1   5  16    0.55    0.73
   1   5 -16    1.61    0.89
  -2   5  16   32.68    2.74
   2   5 -16   36.37    3.13
  -2   5 -16   29.98    2.98
  -2   5 -16   33.39    2.76
  -2   5  16   31.41    2.66
  -3   5  16   19.64    2.07
   3   5 -16   20.76    2.33
  -3   5 -16   19.76    2.40
  -3   5 -16   18.29    2.30
  -3   5 -16   20.75    2.17
  -3   5  16   19.43    2.12
  -4   5 -16    3.52    1.19
  -4   5 -16    4.21    1.30
  -4   5  16    5.79    1.13
   4   5 -16    5.27    1.39
  -4   5  16    3.63    1.07
   5   5  16    1.42    0.92
  -5   5  16    0.63    0.61
   5   5 -16    0.44    0.94
  -5   5  16    0.57    0.66
  -5   5 -16    0.95    0.80
   6   5  16    0.65    0.83
   6   5 -16    1.20    0.88
  -6   5  16    0.32    0.60
  -6   5 -16    0.21    0.78
   7   5  16    0.92    0.76
   7   5 -16    0.85    0.75
  -7   5  16    0.75    0.54
  -7   5 -16    0.52    0.74
  -7  -5 -16   -0.75    0.67
  -8  -5 -16   -0.11    0.43
   8   5 -16    0.26    0.49
   8   5  16    0.43    0.61
   0   6 -16  151.66    7.49
   0   6 -16  164.70    8.31
   0   6  16  149.77    7.54
  -1   6 -16   78.42    5.06
  -1   6  16   71.91    4.21
   1   6 -16   66.95    4.15
  -1   6 -16   78.52    4.40
  -1   6  16   72.00    4.30
  -2   6 -16   36.48    3.16
  -2   6  16   34.67    2.66
  -2   6 -16   35.78    2.69
   2   6 -16   33.58    2.53
  -2   6  16   31.08    2.54
  -3   6  16   28.70    2.32
   3   6 -16   30.28    2.58
  -3   6 -16   24.85    2.54
  -3   6 -16   21.81    2.36
  -3   6 -16   27.64    2.30
  -3   6  16   27.34    2.35
  -4   6 -16   17.61    1.97
  -4   6 -16   15.45    1.88
  -4   6  16   20.30    1.94
  -4   6  16   20.96    1.84
   4   6 -16   18.64    1.98
  -5   6 -16    2.74    0.91
  -5   6  16    2.80    0.82
  -5   6  16    4.35    0.87
   5   6 -16    2.99    0.95
  -6   6 -16   14.05    1.62
  -6   6  16   15.71    1.41
  -6   6  16   14.66    1.31
   6   6 -16   13.23    1.53
   7   6 -16   13.58    1.28
  -7   6 -16    9.65    1.18
   0   7 -16    0.51    0.65
   0   7  16    0.28    0.52
   0   7 -16    0.37    0.56
  -1   7 -16   42.49    3.06
  -1   7  16   37.52    2.62
  -1   7 -16   37.82    2.57
   1   7 -16   39.84    2.57
  -1   7  16   39.67    2.56
  -2   7  16    1.16    0.57
  -2   7  16    1.43    0.57
   2   7  16    0.95    0.52
  -2   7 -16    0.48    0.55
   2   7 -16    1.12    0.58
  -2   7 -16    0.69    0.75
  -3   7  16    5.02    0.83
   3   7 -16    4.56    0.80
  -3   7 -16    5.04    1.03
  -4   7 -16    3.35    0.79
  -4   7 -16    2.14    0.72
  -4   7  16    2.41    0.58
  -5   7 -16    3.03    0.70
  -5   7  16    4.07    0.61
   0   0 -17   -0.65    0.97
   0   0 -17    2.21    1.12
   0   0  17   -0.18    0.64
   0   0  17    2.02    1.30
  -1   0  17    0.68    2.74
  -1   0 -17   -0.39    1.39
  -1   0 -17   -0.33    0.78
   1   0 -17    1.00    0.90
  -1   0 -17    0.92    0.72
   1   0 -17   -0.52    1.20
  -1   0  17   -0.19    0.63
   1   0  17   -0.31    1.24
  -1   0  17   -0.27    1.15
  -2   0  17    1.87    2.45
  -2   0 -17    0.76    1.14
  -2   0 -17   -0.68    0.97
   2   0 -17    1.36    0.92
  -2   0 -17   -0.38    0.74
   2   0 -17    0.28    1.22
  -2   0  17   -0.26    0.90
  -3   0  17   -0.56    1.87
  -3   0 -17    0.38    1.12
   3   0 -17   -0.35    1.00
  -3   0  17   -0.28    0.88
  -3   0 -17    0.59    0.77
   3   0 -17    0.92    1.11
  -3   0  17    1.49    0.77
  -4   0  17   -0.49    1.88
  -4   0 -17   -0.46    1.26
   4   0 -17   -0.33    1.49
  -4   0 -17   -1.13    1.86
  -4   0  17   -1.23    1.10
  -4   0  17   -1.45    1.49
  -5   0 -17    0.77    1.19
  -5   0  17   -0.65    0.87
   5   0  17    1.15    1.79
  -5   0 -17   -0.72    0.88
   5   0 -17   -1.75    1.69
   5   0 -17   -0.52    1.49
  -5   0  17    0.48    0.83
   6   0 -17   -0.36    1.43
  -6   0 -17   -0.49    0.98
  -6   0  17    1.18    0.90
  -7   0 -17   -0.22    0.87
  -7   0 -17   -1.20    1.18
   7   0 -17   -1.48    1.99
  -7   0  17   -0.23    0.85
  -8   0 -17    0.21    0.70
  -8   0  17   -0.22    0.82
   8   0 -17   -0.36    1.51
  -8   0 -17   -0.23    0.88
  -9   0  17   -0.38    0.72
   9   0 -17   -0.95    1.54
  -9   0 -17   -0.40    0.80
 -10   0  17   -0.69    0.67
  10   0 -17    0.25    1.17
 -10   0 -17   -0.15    0.66
 -11   0  17   -0.27    0.38
  11   0 -17   -0.16    0.66
   0  -1 -17   -0.32    0.91
   0   1 -17    0.35    1.00
   0   1 -17    0.21    0.81
   0   1  17   -0.21    0.82
   0  -1  17    0.28    1.03
   0   1  17    0.28    1.09
  -1  -1 -17  146.86    8.62
   1  -1 -17  144.51    8.44
  -1   1 -17  167.29    8.98
   1   1 -17  168.59    9.17
  -1  -1 -17  143.38    8.84
  -1   1 -17  140.06    8.84
   1  -1  17  152.65    8.44
   1   1  17  144.08    8.33
  -1   1  17  136.73    7.95
   1   1  17  141.93    7.70
  -1   1  17  161.73    7.82
  -1  -1  17  150.05    8.11
   1   1 -17  150.01    7.79
   1   1 -17  132.41    7.90
   1  -1 -17  143.84    8.02
  -1   1 -17  153.27    7.69
  -2  -1  17   16.90    4.71
  -2  -1 -17   13.17    2.27
  -2   1 -17   10.72    2.19
  -2   1 -17   16.23    2.46
  -2  -1  17   13.90    2.00
  -2   1  17   13.84    2.04
   2   1  17   13.82    1.97
  -2   1  17   18.00    2.01
  -2   1 -17   11.41    1.73
   2   1 -17   12.70    1.90
   2   1 -17   13.17    2.18
   2  -1 -17   15.13    2.19
  -3  -1  17  468.17   23.71
  -3   1  17  475.68   21.29
  -3   1  17  427.11   19.44
  -3  -1  17  450.36   20.25
   3   1  17  434.24   19.62
  -3  -1 -17  444.21   20.45
  -3   1 -17  422.44   20.34
  -3  -1  17  438.44   19.27
   3   1  17  442.46   19.37
  -3   1  17  447.39   19.34
   3   1 -17  443.39   19.40
   3   1 -17  424.12   19.75
   3  -1 -17  433.67   19.84
  -3   1 -17  438.48   19.06
  -4  -1  17   -0.59    2.13
  -4  -1  17    0.71    1.31
  -4  -1 -17    1.81    1.26
  -4   1 -17   -0.73    1.09
  -4   1  17    2.02    1.13
   4   1  17    0.77    0.92
  -4  -1  17    1.17    1.01
  -4   1  17    2.35    1.12
  -4   1 -17    0.90    0.97
  -4  -1 -17    1.79    1.06
   4   1 -17    1.05    1.00
   4   1 -17    1.90    1.36
   4  -1 -17    0.32    1.38
  -5   1 -17  450.79   21.48
   5   1 -17  478.71   20.79
  -5   1 -17  472.35   20.30
  -5  -1 -17  474.99   20.29
   5  -1 -17  475.26   21.37
   5   1 -17  450.53   21.16
  -5  -1  17  459.23   20.22
  -5   1  17  475.08   20.32
  -6  -1 -17  301.66   13.22
  -6   1 -17  312.87   13.58
   6   1 -17  274.45   13.74
  -6   1 -17  281.62   13.38
  -6  -1 -17  282.41   13.37
   6   1 -17  272.87   14.31
   6  -1 -17  287.35   14.47
  -6  -1  17  294.34   13.38
  -6   1  17  276.79   13.29
  -6   1 -17  305.69   13.52
  -7  -1 -17   -0.21    0.65
  -7   1 -17    1.78    1.04
  -7   1 -17    0.23    0.82
  -7  -1 -17    0.68    0.84
   7   1 -17   -0.71    1.52
   7  -1 -17   -1.75    1.70
   7   1 -17   -0.28    1.01
  -7  -1  17   -0.22    0.76
  -7   1  17    0.22    0.76
  -7   1 -17    0.44    1.12
  -8  -1 -17   -0.20    0.72
  -8   1 -17   -0.20    0.91
  -8  -1 -17    0.22    0.87
  -8   1 -17    0.65    0.96
   8   1 -17   -0.34    1.72
   8  -1 -17   -0.33    1.52
  -8  -1  17    0.20    0.88
  -8   1  17    0.82    0.71
  -8   1 -17   -0.60    1.02
  -9  -1 -17   67.95    4.03
   9   1 -17   62.23    4.91
   9  -1 -17   56.58    4.63
  -9   1 -17   65.40    3.97
  -9  -1 -17   61.56    4.00
  -9   1 -17   63.80    4.08
 -10   1  17   10.05    1.28
 -10  -1  17   10.09    1.26
 -10  -1 -17    9.27    1.30
 -10   1 -17    7.95    1.22
 -10   1 -17    7.94    1.15
  10   1 -17   10.54    1.83
  10  -1 -17    8.35    1.61
   0   2 -17   71.69    5.75
   0   2  17   72.75    4.82
   0   2 -17   69.34    4.66
  -1   2 -17    1.85    1.15
   1   2  17    0.25    0.90
   1   2 -17   -0.24    0.94
  -1   2 -17    0.90    0.88
   2   2  17    6.74    2.23
   2   2  17   11.67    1.93
  -2   2  17   10.93    1.70
   2   2  17    6.72    1.52
   2   2 -17   11.85    1.67
   2   2 -17   12.68    2.00
  -2   2 -17    9.91    1.67
   3   2  17  178.39    9.20
  -3   2  17  166.00    8.91
  -3  -2  17  159.63    9.86
   3   2  17  162.63    9.11
  -3  -2  17  146.79   12.48
   3   2 -17  171.35    8.97
  -3   2 -17  179.86    8.71
   3   2  17  150.06   11.20
   4   2  17  183.57   13.74
   4   2  17  245.41   11.57
  -4   2  17  240.92   11.59
  -4  -2  17  205.88   12.17
   4   2  17  214.17   11.50
  -4  -2  17  219.17   14.38
   4   2 -17  220.38   11.25
  -4   2 -17  233.15   10.94
   4   2 -17  236.86   12.23
   5   2  17  129.20    7.85
   5   2 -17  147.18    8.02
  -6   2 -17   62.61    4.38
   6   2  17   65.56    4.85
   6   2 -17   67.90    4.94
  -6   2 -17   64.83    4.37
   7   2  17   12.26    2.01
  -7   2 -17   13.31    1.89
  -7  -2 -17   13.54    1.75
   7   2 -17   12.76    2.29
   7   2 -17   13.23    2.09
   8   2  17    1.71    1.01
   8   2 -17    0.53    1.10
  -8  -2 -17    1.12    0.75
  -8   2 -17    0.98    0.86
  -8   2 -17    2.47    0.98
   9   2 -17   -0.67    0.93
  -9  -2 -17   -0.63    0.59
  -9   2 -17    0.65    0.81
 -10   2 -17    0.12    0.54
  10   2 -17    0.66    0.68
   0   3  17   -0.28    0.66
   0   3 -17   -0.24    0.97
   0   3  17   -0.49    0.93
   1   3 -17  155.06    8.02
   1   3  17  145.60    9.83
  -1   3  17  148.54    8.01
   1   3  17  157.41    8.28
  -1   3 -17  156.19    8.01
   1   3 -17  154.14    8.14
   1   3  17  155.74    8.49
  -1   3 -17  140.04    7.33
   1   3 -17  160.80    9.22
   2   3  17    0.54    1.38
  -2   3  17    0.23    0.74
   2   3  17   -0.55    0.95
   2   3 -17   -0.52    1.06
  -2   3 -17   -0.45    0.99
   2   3  17   -0.30    0.77
   2   3 -17    0.24    0.90
   2   3 -17    0.75    1.02
  -2   3 -17   -0.53    0.81
   3   3  17  460.75   20.73
   3   3  17  405.65   22.77
  -3   3 -17  485.35   20.47
   3   3 -17  469.08   20.54
  -3   3 -17  455.97   20.04
   3   3 -17  484.49   20.35
   3   3 -17  465.62   21.61
   4   3 -17   31.18    3.20
  -4   3 -17   30.26    3.02
   4   3  17   35.49    3.43
   4   3 -17   35.79    3.10
   5   3 -17   30.29    3.05
  -5   3 -17   23.46    2.57
   5   3 -17   23.99    2.56
   5   3  17   21.57    2.77
   6   3 -17    5.85    1.58
  -6   3 -17    7.75    1.51
   6   3  17    5.58    1.56
   7   3 -17  154.69    8.04
  -7  -3 -17  136.38    7.15
  -7   3 -17  135.36    7.20
   7   3  17  140.54    7.89
   8   3 -17   31.53    2.98
  -8  -3 -17   35.34    2.63
   8   3  17   28.70    2.78
   9   3 -17    5.94    1.32
  -9  -3 -17    5.59    0.97
  -9   3 -17    7.80    1.15
   9   3  17    6.22    1.21
  10   3 -17    1.19    0.63
 -10  -3 -17    1.14    0.47
 -10   3 -17    0.92    0.49
  10   3  17    1.48    0.65
   0   4 -17  149.63    7.45
   1   4  17   11.79    1.85
  -1   4 -17   16.68    2.14
   1   4 -17   13.39    1.98
  -1   4 -17   11.40    1.65
   1   4 -17   15.04    2.05
   2   4  17   16.59    2.26
  -2   4 -17   22.39    2.51
   2   4 -17   25.24    2.65
  -2   4 -17   20.57    2.19
   2   4 -17   22.31    2.45
   3   4  17   14.41    2.19
  -3   4 -17   19.82    2.33
   3   4 -17   13.45    2.11
  -3   4 -17   17.68    2.02
   3   4 -17   17.99    2.23
   4   4 -17   55.54    4.15
  -4   4 -17   45.58    3.82
   4   4  17   49.43    4.11
  -4   4  17   47.10    3.34
   4   4 -17   56.28    4.00
   5   4 -17    3.60    1.29
  -5   4 -17    3.28    1.14
   5   4 -17    4.19    1.23
   5   4  17    2.24    1.19
   6   4  17    8.17    1.72
  -6   4 -17    4.30    1.25
   6   4 -17    9.08    1.75
  -6   4 -17    9.23    1.42
   6   4 -17    9.80    1.60
   7   4  17   19.70    2.32
  -7  -4 -17   21.47    2.05
   7   4 -17   18.98    2.28
  -7   4 -17   17.24    1.91
   7   4 -17   19.56    2.09
   8   4 -17   11.65    1.61
  -8  -4 -17   11.01    1.32
  -8   4 -17    9.53    1.27
   8   4  17   14.67    1.82
   9   4 -17   17.25    1.66
  -9   4 -17   16.98    1.44
  -9  -4 -17   19.40    1.54
   9   4  17   18.42    1.74
   0   5 -17    0.72    0.74
  -1   5 -17  200.29    9.17
   1   5 -17  190.37    8.97
  -1   5  17  179.37    8.90
  -1   5 -17  191.66    9.73
   2   5 -17   24.56    2.55
  -2   5  17   29.67    2.49
  -2   5 -17   22.57    2.54
  -2   5 -17   23.84    2.33
  -2   5  17   24.69    2.31
  -3   5  17   45.93    3.22
   3   5 -17   42.15    3.45
  -3   5 -17   42.21    3.55
  -3   5 -17   37.73    3.40
  -3   5 -17   46.08    3.23
  -3   5  17   45.59    3.22
  -4   5 -17    4.06    1.22
  -4   5 -17    5.54    1.33
  -4   5  17    3.83    0.92
   4   5 -17    5.61    1.41
  -4   5  17    2.82    1.05
   5   5  17   30.50    2.82
  -5   5  17   36.67    2.52
   5   5 -17   28.71    2.67
  -5   5  17   36.02    2.67
  -5   5 -17   27.62    2.72
   6   5  17    2.54    1.02
   6   5 -17    2.52    0.97
  -6   5  17    5.60    1.02
  -6   5 -17    2.33    0.96
   7   5  17   58.55    3.76
   7   5 -17   67.42    3.81
  -7   5  17   67.84    3.49
  -7   5 -17   52.69    3.60
  -8  -5 -17    5.73    0.79
   8   5 -17    6.38    0.93
   8   5  17    7.33    1.00
   0   6 -17   32.50    2.47
   0   6  17   30.49    2.45
   0   6 -17   29.92    2.81
  -1   6  17    2.09    0.77
   1   6  17    3.11    0.87
  -1   6 -17    1.87    1.14
  -1   6  17    2.35    0.79
  -1   6 -17    3.31    1.00
   1   6 -17    3.88    0.98
  -2   6  17    7.93    1.19
  -2   6 -17    8.31    1.60
  -2   6  17    6.83    1.16
  -2   6 -17    7.02    1.20
   2   6 -17    6.30    1.05
  -3   6 -17    0.40    0.77
  -3   6 -17    0.40    0.60
  -3   6  17    0.88    0.64
  -3   6  17    0.76    0.64
  -4   6 -17    0.35    0.70
  -4   6 -17   -0.56    0.72
  -4   6  17    0.72    0.63
  -4   6  17   -0.13    0.47
   4   6 -17    0.17    0.65
  -5   6 -17    3.44    0.93
  -5   6  17    5.69    0.94
  -5   6  17    5.49    0.86
   5   6 -17    5.59    1.04
  -6   6 -17   -0.13    0.48
  -6   6  17    0.47    0.42
   6   6 -17    0.60    0.57
   0   7 -17   -0.15    0.58
   0   7  17    0.74    0.52
   0   7 -17   -0.33    0.55
  -1   7 -17  104.82    5.46
  -1   7  17  102.38    5.04
   1   7  17   98.59    5.00
   1   7 -17  100.59    4.93
  -1   7 -17  109.00    5.05
  -1   7  17   96.65    4.88
  -2   7 -17   20.15    1.85
  -2   7  17   14.73    1.38
   2   7  17   15.36    1.39
   2   7 -17   16.68    1.42
  -2   7  17   17.77    1.45
  -3   7 -17    2.51    0.73
  -3   7  17    1.57    0.54
  -4   7 -17    1.98    0.64
  -4   7 -17    1.36    0.55
  -4   7  17    1.56    0.46
   0   0  18  124.37    7.21
   0   0  18  105.50    6.04
   0   0 -18  117.93    7.39
  -1   0 -18    2.07    1.24
  -1   0 -18    2.13    1.24
   1   0 -18    1.43    0.96
  -1   0 -18    1.96    0.88
   1   0 -18    1.94    1.14
  -1   0  18    2.18    0.87
   1   0  18    0.65    1.31
  -1   0  18    1.73    1.10
  -2   0  18  165.74   11.26
  -2   0 -18  162.83    9.34
   2   0 -18  156.54    9.17
  -2   0 -18  160.28    9.57
  -2   0 -18  145.63    7.83
   2   0 -18  163.86    8.90
  -2   0  18  158.80    8.56
  -3   0  18   26.46    4.18
  -3   0 -18   23.72    3.15
  -3   0 -18   22.25    2.32
   3   0 -18   26.79    3.13
  -3   0  18   22.91    2.67
  -4   0  18  158.87   10.32
   4   0 -18  177.73    9.43
  -4   0 -18  154.04    8.28
  -4   0  18  174.70    9.16
  -4   0 -18  138.33    9.18
  -4   0  18  154.50    8.38
   5   0 -18  161.45    9.26
  -5   0 -18  157.29    8.29
  -5   0  18  152.52    8.27
  -6   0 -18  232.95   11.61
   6   0 -18  252.18   12.84
  -6   0  18  247.51   11.67
  -7   0 -18   66.12    4.42
  -7   0 -18   72.49    4.74
   7   0 -18   71.20    5.61
  -7   0  18   74.62    4.71
  -8   0  18  385.39   16.47
   8   0 -18  365.25   17.56
  -8   0 -18  367.12   16.48
  -9   0  18    4.34    1.02
   9   0 -18    2.27    1.40
  -9   0 -18    2.53    0.87
 -10   0  18  113.50    5.31
 -10   0 -18   95.37    5.25
  10   0 -18  111.95    6.14
   0  -1 -18    0.69    0.88
   0   1 -18   -0.38    0.83
   0   1 -18   -0.45    0.95
   0   1  18    0.23    0.76
   0  -1  18   -0.29    1.12
   0   1  18    0.88    1.17
  -1  -1 -18   10.39    2.08
  -1   1 -18    8.91    1.95
  -1  -1 -18    7.59    1.83
   1  -1 -18    9.19    1.93
  -1   1 -18   12.26    2.18
   1   1 -18    8.93    2.02
  -1  -1  18    5.52    1.54
  -1   1  18    7.77    1.64
   1   1  18   10.08    1.60
  -1   1  18    5.14    1.24
   1   1  18    7.08    1.80
   1  -1  18    5.31    1.66
   1  -1 -18    8.30    1.68
   1   1 -18    8.32    1.75
   1   1 -18    8.91    1.62
  -1   1 -18    7.10    1.41
  -2  -1  18    9.49    3.81
  -2  -1 -18   13.52    2.45
  -2   1 -18   12.12    2.50
  -2   1 -18   19.36    2.76
   2   1 -18   16.90    2.70
  -2  -1  18   14.09    2.08
   2   1  18   14.60    2.01
  -2   1  18   14.25    2.10
   2   1  18   16.36    2.50
   2  -1  18   18.26    2.65
   2  -1 -18   15.52    2.45
   2   1 -18   16.46    2.14
   2   1 -18   15.76    2.38
  -2   1 -18   20.18    2.24
  -3  -1  18    9.66    3.32
   3   1  18   12.68    2.01
  -3  -1 -18   12.87    2.48
  -3   1 -18   13.77    2.62
  -3   1  18   12.23    1.88
   3   1  18   10.87    1.90
  -3  -1  18   13.72    2.01
  -3   1  18   13.89    2.03
   3   1 -18   17.07    2.55
  -3   1 -18   12.99    1.88
   3   1 -18   14.14    2.08
   3  -1 -18   18.45    2.61
  -4  -1  18    9.34    2.73
  -4  -1 -18    5.27    1.67
  -4   1 -18   10.26    2.20
  -4   1  18    7.07    1.63
  -4  -1  18   11.28    2.16
  -4   1 -18    6.97    1.48
  -4  -1 -18    6.48    1.43
   4   1 -18    3.47    1.36
   4   1 -18    6.75    1.86
   4  -1 -18    8.45    2.10
   4   1  18    5.45    1.48
  -4  -1  18    6.98    1.44
  -4   1  18    3.65    1.28
   5   1 -18   38.74    3.50
  -5   1 -18   38.99    3.33
  -5  -1 -18   37.87    3.29
   5   1 -18   42.74    4.10
   5  -1 -18   37.78    3.90
  -5   1  18   39.53    3.34
  -5  -1  18   44.31    3.45
  -6   1 -18   51.83    3.82
   6   1 -18   48.37    4.03
  -6  -1 -18   54.57    3.93
  -6   1 -18   52.07    3.90
   6  -1 -18   51.99    4.55
   6   1 -18   48.67    4.51
  -6  -1  18   51.25    3.79
  -6   1  18   53.01    3.85
  -7  -1 -18   22.26    2.28
  -7   1 -18   23.15    2.43
   7   1 -18   22.65    2.69
  -7  -1 -18   23.15    2.42
  -7   1 -18   21.52    2.34
   7   1 -18   20.48    2.95
   7  -1 -18   22.69    3.02
  -7  -1  18   24.59    2.42
  -7   1  18   25.63    2.48
  -8  -1 -18   13.99    1.78
  -8  -1  18   18.84    1.97
  -8   1  18   17.05    1.91
   8   1 -18   15.02    2.49
   8  -1 -18   15.84    2.44
  -8   1 -18   16.07    1.88
  -8  -1 -18   15.20    1.88
  -8   1 -18   11.86    1.73
   9   1 -18   -0.27    1.17
   9  -1 -18   -0.25    1.13
  -9   1 -18    1.07    0.78
  -9  -1 -18   -0.17    0.72
  -9   1 -18    0.17    0.69
 -10   1  18    5.25    0.98
 -10  -1  18    6.33    1.00
 -10  -1 -18    6.43    0.97
 -10   1 -18    5.89    0.96
 -10   1 -18    6.66    0.94
  10   1 -18    3.15    1.21
  10  -1 -18    4.32    1.17
   0   2 -18   12.38    1.94
   0   2  18   16.81    2.20
   0   2 -18   14.75    2.61
   1   2 -18    0.76    0.96
  -1   2 -18    1.90    1.11
   1   2  18    1.05    1.00
  -1   2  18    0.73    0.85
  -1   2 -18    0.79    0.93
   1   2 -18    2.57    1.44
   2   2  18    0.27    1.04
  -2   2  18    0.24    0.74
   2   2  18    1.18    0.88
  -2   2 -18    0.71    0.95
   2   2 -18    0.26    1.00
   2   2 -18    0.43    0.86
   3   2  18    9.37    1.82
   3   2  18   11.66    1.94
  -3  -2  18   10.65    3.70
   3   2  18    8.06    2.59
  -3   2 -18   12.59    1.89
   3   2 -18   12.00    2.11
   4   2  18    0.29    1.01
   4   2 -18   -0.56    1.04
   5   2  18    5.19    1.52
  -5   2 -18    5.67    1.38
   5   2 -18    2.84    1.38
  -6   2 -18   91.96    5.28
   6   2  18   71.64    5.24
   6   2 -18   87.37    5.65
   6   2 -18   76.01    5.54
  -6   2 -18   79.72    4.96
   7   2  18   15.49    2.12
  -7   2 -18   10.63    1.73
  -7  -2 -18   14.29    1.75
   7   2 -18   11.05    2.13
   7   2 -18   14.03    2.18
   8   2  18  198.11   10.21
   8   2 -18  219.95   10.60
  -8  -2 -18  228.07    9.99
  -8   2 -18  217.72   10.01
  -8   2 -18  205.46    9.89
   9   2 -18    6.87    1.44
  -9  -2 -18    8.31    1.17
  -9   2 -18    7.67    1.19
 -10   2 -18   70.75    3.72
  10   2 -18   71.80    3.98
   0   3  18   -0.29    0.77
   0   3 -18   -0.49    1.03
   0   3  18   -0.25    0.82
  -1   3 -18  115.27    6.66
   1   3 -18  118.76    6.83
   1   3  18  114.61    6.87
  -1   3  18  128.84    6.93
   2   3 -18   57.78    4.36
  -2   3 -18   52.41    3.99
   2   3 -18   58.47    4.14
  -2   3 -18   56.98    3.72
   2   3  18   54.07    4.28
  -3   3 -18   13.05    1.87
   3   3 -18    7.02    1.67
  -3   3 -18   10.69    1.81
   3   3  18   14.74    2.16
   3   3 -18    7.64    1.59
   4   3 -18   33.11    3.25
  -4   3 -18   34.03    3.12
   4   3  18   32.26    3.29
   4   3 -18   36.32    3.11
   5   3 -18    0.55    1.07
  -5   3 -18    0.50    0.70
   5   3 -18    0.23    0.77
   5   3  18   -0.59    0.99
   6   3 -18  110.40    6.50
  -6   3 -18  101.93    5.89
   6   3  18  103.02    6.45
   7   3 -18    6.63    1.58
  -7  -3 -18    6.93    1.22
  -7   3 -18    6.28    1.33
   7   3  18    6.65    1.47
   8   3 -18    7.87    1.53
  -8  -3 -18    6.32    1.05
  -8   3 -18    5.42    1.07
   8   3  18    4.72    1.16
   9   3 -18    2.64    0.93
  -9  -3 -18    0.94    0.51
  -9   3 -18    1.77    0.76
   9   3  18    0.62    0.69
   0   4 -18   39.93    2.98
   1   4 -18    1.95    1.06
  -1   4 -18    4.13    1.21
  -1   4 -18    5.43    1.19
   1   4  18    3.91    1.21
   2   4  18   22.52    2.53
  -2   4 -18   23.93    2.60
   2   4 -18   22.98    2.58
  -2   4 -18   26.01    2.36
   2   4 -18   19.36    2.37
   3   4 -18   47.47    3.79
  -3   4 -18   44.67    3.68
   3   4  18   50.70    3.93
  -3   4  18   42.23    3.19
   3   4 -18   46.90    3.70
   4   4 -18  103.80    6.26
  -4   4 -18   93.86    6.11
  -4   4  18  109.37    5.69
   4   4 -18  114.34    6.27
   4   4  18  108.98    6.50
   5   4  18   -0.53    1.00
  -5   4 -18   -0.48    0.75
   5   4 -18    1.22    1.00
  -5   4 -18    0.39    0.80
   5   4 -18    1.09    0.92
   6   4  18   19.08    2.25
  -6   4 -18   15.00    1.88
   6   4 -18   16.75    2.12
  -6   4 -18   14.03    1.74
   6   4 -18   17.17    1.99
   7   4  18   25.21    2.43
  -7   4  18   29.00    2.17
   7   4 -18   21.60    2.35
  -7   4 -18   22.37    2.04
   7   4 -18   23.26    2.20
   8   4 -18   63.29    3.79
  -8   4 -18   59.94    3.40
  -8  -4 -18   60.58    3.43
   8   4  18   56.90    3.72
   9   4  18    3.19    0.70
   0   5 -18    1.21    0.79
  -1   5 -18    2.50    0.93
   1   5 -18    3.29    0.93
  -1   5 -18    1.47    0.89
  -2   5 -18    4.87    1.26
  -2   5  18    6.89    1.23
  -2   5 -18    5.61    1.25
  -2   5  18    6.36    1.17
  -3   5 -18   51.05    4.03
  -3   5 -18   66.47    4.43
  -3   5  18   57.73    3.73
   3   5 -18   65.34    4.20
  -3   5  18   61.58    3.84
  -4   5 -18   32.15    2.90
  -4   5 -18   34.53    2.90
  -4   5  18   33.89    2.53
   4   5 -18   31.75    2.77
  -4   5  18   37.32    2.74
   4   5  18   29.91    2.76
  -5   5 -18    4.30    1.09
   5   5 -18    5.14    1.16
  -5   5  18    6.14    1.11
   5   5  18    6.09    1.23
  -6   5 -18   23.18    2.20
   6   5 -18   26.48    2.26
  -6   5  18   29.75    2.14
   6   5  18   22.74    2.19
  -7   5 -18    1.32    0.62
   7   5  18    1.37    0.65
   7   5 -18    1.39    0.69
  -7   5  18    2.05    0.58
   0   6  18   13.62    1.51
   0   6 -18   12.55    1.46
   0   6 -18   12.57    1.77
  -1   6  18    2.21    0.75
   1   6  18    2.40    0.71
  -1   6  18    0.40    0.50
  -1   6 -18    2.18    0.82
   1   6 -18    1.63    0.74
  -1   6 -18    0.64    0.90
  -2   6  18   17.90    1.74
  -2   6  18   20.87    1.81
  -2   6 -18   18.36    2.10
  -3   6 -18    0.18    0.59
  -3   6  18    0.13    0.52
  -3   6  18   -0.54    0.54
  -3   6 -18   -0.18    0.70
  -4   6 -18   28.47    2.47
  -4   6  18   35.40    2.32
  -4   6  18   36.92    2.41
  -4   6 -18   30.12    2.45
  -5   6 -18   -0.43    0.55
  -5   6  18    0.85    0.46
  -5   6  18   -0.19    0.39
  -6   6 -18    9.79    1.14
  -6   6  18   12.30    1.07
   0   7  18   -0.31    0.43
   0   7 -18   -0.19    0.45
  -1   7 -18    2.96    0.80
  -1   7  18    3.37    0.62
  -1   7  18    3.58    0.70
   1   7  18    3.68    0.73
   1   7 -18    3.57    0.68
  -2   7 -18    2.82    0.74
  -2   7  18    2.48    0.56
  -2   7  18    1.53    0.47
   2   7  18    2.31    0.54
   2   7 -18    2.37    0.59
  -3   7  18    3.44    0.59
  -3   7 -18    4.61    0.80
   0   0 -19   -0.38    0.90
   0   0  19    1.64    0.74
   0   0  19    1.27    1.34
  -1   0 -19   -0.88    1.37
  -1   0 -19    0.38    0.84
   1   0 -19   -0.38    0.83
  -1   0  19   -0.30    1.11
   1   0  19   -0.34    1.14
   1   0 -19    0.29    1.35
  -1   0 -19    0.21    0.70
  -2   0  19   -1.19    2.27
  -2   0 -19    0.42    1.14
  -2   0 -19    1.19    0.87
   2   0 -19    1.53    1.09
  -2   0  19   -0.28    1.02
   2   0  19   -0.36    1.33
  -2   0 -19    1.47    0.91
   2   0 -19    1.54    1.33
  -3   0  19   -0.54    1.75
  -3   0  19   -0.27    1.05
  -3   0 -19    0.21    0.79
   3   0 -19   -0.33    1.52
  -3   0 -19   -2.05    1.99
   4   0 -19    0.34    1.33
  -4   0 -19    0.25    0.94
  -4   0  19   -1.03    1.10
  -5   0 -19   -0.25    0.96
   5   0 -19   -1.73    1.64
  -5   0  19   -0.24    1.03
   6   0 -19    0.35    1.55
  -6   0  19    0.46    0.78
  -7   0 -19    0.67    0.87
   7   0 -19   -0.33    1.49
  -7   0  19   -0.86    0.77
  -8   0  19   -0.19    0.76
   8   0 -19   -0.90    1.50
  -8   0 -19   -1.00    1.00
   9   0 -19    0.49    1.02
  -9   0 -19   -0.48    0.63
 -10   0  19    0.10    0.48
 -10   0 -19    0.23    0.46
  10   0 -19   -0.17    0.78
   0  -1 -19    0.37    0.88
   0   1 -19    0.40    1.14
   0   1  19    0.47    0.82
   0  -1  19   -0.61    1.35
   0   1  19   -0.30    1.19
   0   1 -19   -0.24    0.88
  -1  -1  19  105.31   10.55
  -1  -1 -19  128.80    8.23
   1  -1 -19  124.90    7.95
  -1   1 -19  138.61    8.44
   1   1 -19  139.06    8.59
  -1  -1 -19  124.06    8.34
  -1   1 -19  124.44    8.47
  -1  -1  19  127.77    7.48
   1  -1  19  118.09    7.64
  -1   1  19  126.13    7.47
   1   1  19  129.49    7.16
   1   1  19  124.20    7.68
  -1   1  19  138.69    7.24
   1   1 -19  132.61    7.54
   1  -1 -19  124.60    7.39
  -1   1 -19  126.48    7.04
   1   1 -19  131.29    7.19
  -2  -1  19   23.76    4.73
  -2   1 -19   27.36    3.53
  -2   1 -19   31.07    3.64
   2   1 -19   33.64    3.93
  -2  -1 -19   32.26    3.71
   2   1  19   32.06    3.55
  -2  -1  19   35.99    3.28
  -2   1  19   35.44    3.28
   2   1  19   35.68    3.19
   2  -1  19   28.39    3.46
   2  -1 -19   29.67    3.24
   2   1 -19   36.33    3.53
  -2   1 -19   34.97    3.08
   2   1 -19   34.94    3.20
  -3  -1  19   72.41    7.53
   3   1 -19   77.26    6.24
  -3  -1 -19   75.68    5.97
  -3   1 -19   74.56    5.99
   3   1 -19   87.80    5.39
   3   1 -19   77.52    5.49
   3  -1 -19   72.59    5.40
  -3   1 -19   79.80    5.05
   3   1  19   76.98    5.13
  -3   1  19   78.93    5.15
  -3  -1  19   76.04    5.05
   4   1 -19   41.04    3.61
   4   1 -19   38.91    3.89
   4  -1 -19   40.96    4.00
  -4   1 -19   42.79    3.48
  -4  -1 -19   44.23    3.49
  -4  -1  19   44.01    3.55
  -4   1  19   42.26    3.51
   4   1  19   44.02    3.63
  -5  -1 -19   21.35    2.44
  -5   1 -19   28.31    2.73
   5   1 -19   23.26    2.63
   5   1 -19   26.56    3.21
   5  -1 -19   23.16    2.96
  -5   1  19   20.47    2.40
  -5  -1  19   22.13    2.45
  -6   1 -19   43.85    3.37
   6   1 -19   47.50    3.74
  -6  -1 -19   40.01    3.32
  -6   1 -19   41.15    3.36
   6   1 -19   40.48    4.00
   6  -1 -19   35.71    3.81
  -6   1  19   37.62    3.21
  -6  -1  19   41.46    3.33
  -7  -1 -19   98.79    5.30
  -7   1 -19   93.15    5.37
  -7  -1 -19   90.53    5.38
  -7   1 -19   84.79    5.30
   7  -1 -19   92.53    6.17
   7   1 -19   90.12    6.19
  -7  -1  19   89.54    5.33
  -7   1  19   97.50    5.45
  -8  -1 -19    3.16    0.92
  -8  -1  19    1.95    0.83
  -8   1  19    2.51    0.93
   8   1 -19    1.13    1.34
   8  -1 -19    3.29    1.35
  -8   1 -19    2.42    0.88
  -8  -1 -19    2.61    0.95
  -8   1 -19    1.69    0.91
   9  -1 -19  107.23    6.27
   9   1 -19  118.28    6.57
  -9  -1 -19  114.48    5.74
  -9   1 -19  109.09    5.71
  -9   1 -19  112.42    5.61
 -10   1  19   21.77    1.59
 -10  -1  19   21.72    1.57
 -10  -1 -19   19.07    1.58
 -10   1 -19   22.23    1.67
  10   1 -19   19.45    1.96
  10  -1 -19   17.77    1.81
   0   2  19  107.10    6.42
   0   2 -19  108.27    6.41
   0   2 -19  106.40    7.64
   1   2  19   18.51    2.37
  -1   2  19   19.62    2.30
  -1   2 -19   15.58    2.17
   1   2 -19   21.09    2.47
   1   2  19   15.58    2.20
   1   2 -19   16.44    2.76
   2   2 -19   92.51    6.05
  -2   2 -19   99.02    5.99
   2   2  19  111.43    6.50
  -3   2 -19    2.68    1.18
   3   2 -19    3.03    1.24
   3   2  19    2.56    1.18
   4   2 -19   50.93    4.06
  -4   2 -19   45.15    3.55
  -4   2 -19   45.77    3.64
   4   2  19   48.39    4.01
   5   2  19    3.88    1.38
  -5   2 -19    5.19    1.34
   5   2 -19    3.53    1.72
   5   2 -19    5.53    1.66
   6   2 -19    0.29    1.15
   6   2 -19    0.80    1.15
  -6   2 -19    0.20    0.80
   6   2  19   -0.78    0.87
  -6   2 -19    1.53    0.96
   7   2 -19    6.46    1.58
  -7   2 -19    6.44    1.32
   7   2  19    4.16    1.23
   8   2 -19    7.32    1.49
  -8  -2 -19    5.01    1.01
  -8   2 -19    6.58    1.20
   9   2 -19    1.33    0.79
  -9   2 -19    1.51    0.69
   0   3  19   -0.51    0.83
   0   3 -19   -0.75    1.00
   1   3  19   59.16    4.40
  -1   3  19   59.03    4.24
  -1   3 -19   56.29    4.15
   1   3 -19   55.29    4.23
   2   3  19    0.28    0.90
  -2   3 -19   -0.24    0.96
   2   3 -19   -0.26    0.95
   3   3 -19   69.13    4.81
  -3   3 -19   69.86    4.61
  -3   3 -19   68.98    4.75
   3   3  19   64.63    4.88
   3   3 -19   65.78    4.52
   4   3 -19    4.80    1.52
  -4   3 -19    7.47    1.51
   4   3  19    9.45    1.82
   4   3 -19    7.50    1.47
   5   3 -19   62.99    4.42
   5   3  19   55.60    4.35
   6   3 -19    3.46    1.36
   6   3  19    3.31    1.24
  -6   3 -19    4.91    1.27
   7   3 -19   30.99    2.90
  -7   3 -19   35.55    2.70
   7   3  19   32.44    2.91
   8   3 -19   20.89    2.10
  -8  -3 -19   19.10    1.70
  -8   3 -19   18.63    1.77
   8   3  19   15.97    1.82
   9   3 -19   46.08    2.98
  -9  -3 -19   45.52    2.65
  -9   3 -19   48.67    2.73
   9   3  19   40.64    2.79
   0   4 -19   25.43    2.58
   0   4 -19   18.94    2.30
   0   4  19   20.63    2.31
   1   4 -19   32.08    3.06
  -1   4 -19   34.00    3.10
  -1   4 -19   32.55    2.68
   1   4  19   34.34    3.05
   2   4  19    0.50    0.92
  -2   4 -19   -0.26    0.95
   2   4 -19    1.70    1.09
   3   4 -19    3.15    1.27
  -3   4 -19    2.30    0.97
   3   4  19    0.76    0.94
  -3   4  19    1.27    0.76
   3   4 -19    1.13    1.02
   4   4 -19    0.24    1.04
  -4   4 -19    0.49    0.80
   4   4 -19    1.08    0.89
   4   4  19    1.52    0.97
   5   4  19   -0.48    0.87
  -5   4 -19   -0.23    0.64
   5   4 -19    0.90    0.95
  -5   4 -19   -0.18    0.93
   5   4 -19    0.20    0.72
   6   4  19    0.86    0.89
  -6   4 -19    1.92    0.83
   6   4 -19    1.84    0.94
  -6   4 -19    3.82    1.01
   6   4 -19    4.64    1.09
   7   4 -19    0.35    0.78
  -7   4  19    0.75    0.55
   7   4  19    1.61    0.87
  -7   4 -19    0.92    0.62
   8   4 -19    1.72    0.76
  -8   4 -19    3.41    0.72
   8   4  19    3.64    0.85
   0   5 -19    0.16    0.64
  -1   5 -19   17.10    2.09
  -1   5 -19   20.09    1.98
  -1   5  19   19.34    1.97
  -2   5 -19   13.25    1.87
  -2   5  19   13.06    1.60
  -2   5  19   12.81    1.52
  -3   5 -19   42.70    3.34
  -3   5 -19   46.08    3.45
  -3   5  19   43.75    2.97
  -3   5  19   38.79    2.86
  -4   5 -19    2.48    0.97
  -4   5 -19    3.60    1.05
  -4   5  19    1.82    0.68
   4   5  19    2.08    0.87
  -4   5  19    3.55    0.93
   5   5  19   28.08    2.43
  -5   5  19   30.87    2.28
  -5   5 -19   28.76    2.49
   6   5  19    4.85    0.95
  -6   5  19    3.08    0.71
  -6   5 -19    2.90    0.86
   7   5  19   22.70    1.82
  -7   5 -19   21.08    1.77
   0   6  19    6.31    1.00
   0   6 -19    6.81    1.08
   0   6 -19    4.79    1.12
  -1   6  19    0.66    0.50
   1   6  19    0.12    0.47
  -1   6 -19    0.52    0.64
   1   6 -19    0.24    0.53
  -1   6 -19    0.76    0.77
  -2   6  19    3.92    0.82
  -2   6  19    4.72    0.85
  -2   6 -19    3.63    1.03
  -3   6 -19   -0.16    0.67
  -3   6  19    0.58    0.44
  -3   6  19    0.81    0.56
  -3   6 -19    0.48    0.68
  -4   6 -19    0.29    0.58
  -4   6  19    0.30    0.43
  -4   6  19    0.53    0.47
  -4   6 -19    1.61    0.64
  -5   6 -19   -0.12    0.50
  -5   6  19    0.22    0.35
  -5   6  19   -0.09    0.37
   0   7  19    0.08    0.36
  -1   7 -19    9.31    1.13
  -1   7  19    9.08    0.90
  -1   7  19   12.80    1.07
   1   7  19   11.02    1.02
  -2   7 -19    7.99    0.99
   0   0  20  110.45    7.06
   0   0  20  107.93    6.14
   0   0 -20  127.60    7.90
   0   0 -20   99.59    7.81
  -1   0  20   32.00    3.35
   1   0  20   28.06    3.45
  -1   0 -20   25.96    2.58
  -1   0 -20   28.80    3.79
   1   0 -20   25.81    3.30
   2   0 -20   71.22    5.20
  -2   0 -20   58.42    4.22
   2   0  20   65.92    5.33
  -2   0  20   67.68    4.91
   3   0 -20   63.04    4.94
  -3   0  20   57.28    4.40
   3   0  20   59.88    5.19
  -4   0 -20   89.34    5.61
  -4   0  20   83.66    5.56
  -5   0 -20   42.28    3.47
   5   0 -20   37.45    3.89
  -5   0  20   44.05    3.51
  -6   0 -20   51.06    3.86
   6   0 -20   54.02    4.59
  -6   0  20   52.30    3.84
  -7   0 -20    6.67    1.38
   7   0 -20    7.60    1.91
  -7   0  20    5.21    1.30
  -8   0  20  167.36    7.83
  -8   0 -20  150.23    7.74
   8   0 -20  158.18    8.57
  -9   0 -20   15.50    1.63
   9   0 -20   18.82    2.16
   0  -1 -20    0.45    1.68
   0   1 -20    0.46    1.60
   0  -1 -20   -0.39    0.87
   0   1 -20   -0.42    1.20
   0   1 -20   -0.25    0.88
   0   1  20    0.97    0.90
   0  -1  20   -0.31    1.43
   0   1  20    0.31    1.30
  -1  -1  20   45.53    3.95
   1  -1  20   40.03    3.93
   1   1  20   37.41    3.78
  -1   1  20   39.18    3.70
   1   1  20   42.15    3.47
  -1   1  20   51.40    3.70
  -1   1 -20   38.16    3.36
   1   1 -20   46.68    3.66
  -2  -1  20    0.28    0.86
  -2   1  20    0.83    0.93
   2   1  20    1.01    0.91
   2  -1  20    3.81    1.67
   2   1  20    1.37    1.23
  -2   1 -20    1.21    1.09
   2   1 -20    0.26    0.89
   2   1 -20    2.99    1.42
   2  -1 -20    0.60    1.21
  -3  -1  20    1.56    1.20
  -3   1  20    4.18    1.42
   3   1  20    4.31    1.23
   3   1  20    5.39    1.97
   3  -1  20    1.79    1.51
  -3   1 -20    5.05    1.34
   3   1 -20    4.34    1.91
   3   1 -20    4.70    1.29
   3  -1 -20    3.13    1.64
  -4  -1  20   13.45    1.99
  -4   1  20   11.35    1.89
   4   1  20   15.83    2.06
  -4   1 -20   10.51    1.86
  -4  -1 -20   11.39    1.88
   4  -1 -20   13.09    2.34
   4   1 -20   13.33    2.02
   4   1 -20   12.00    2.32
  -5  -1  20    0.92    0.80
  -5   1  20    0.69    0.72
  -5   1 -20    0.23    0.93
  -5  -1 -20    0.23    0.83
   5   1 -20    1.79    1.06
   5   1 -20    1.26    1.50
   5  -1 -20    1.59    1.43
   6   1 -20   -0.31    1.26
   6  -1 -20    0.92    1.27
  -6  -1 -20   -0.43    0.94
  -6   1 -20    1.31    0.88
  -6  -1  20    0.42    0.83
  -6   1  20    1.49    0.92
  -6   1 -20    0.21    0.83
  -7  -1 -20   -0.19    0.76
  -7   1 -20    0.20    0.77
   7   1 -20    0.57    1.17
   7  -1 -20   -0.85    1.19
  -7  -1  20    0.38    0.78
  -7   1  20   -0.19    0.70
  -7   1 -20   -1.12    0.90
   8   1 -20    4.96    1.48
   8  -1 -20    7.45    1.65
  -8  -1  20    6.42    1.12
  -8   1  20    6.48    1.12
  -8   1 -20    6.30    1.10
  -8  -1 -20    7.03    1.21
  -8   1 -20    6.26    1.19
   9   1 -20    0.19    0.87
   9  -1 -20    1.09    0.89
  -9   1 -20    0.45    0.55
  -9  -1 -20    0.63    0.53
  -9   1 -20    1.03    0.63
   0   2 -20   51.92    4.08
   0   2  20   55.67    4.15
  -1   2 -20   21.81    2.60
   1   2 -20   26.98    2.86
   1   2  20   25.16    2.73
  -1   2  20   27.99    2.79
  -2   2 -20  185.93    9.67
   2   2 -20  192.97    9.91
   2   2  20  196.99    9.99
  -3   2 -20   -0.74    0.91
  -3   2 -20    0.23    0.98
   3   2 -20    0.82    1.01
   3   2  20    0.56    0.97
   4   2 -20   75.05    4.95
   4   2 -20   67.87    4.98
  -4   2 -20   61.99    4.33
  -4   2 -20   64.18    4.51
   4   2  20   65.03    4.75
   5   2  20   -0.26    0.91
  -5   2 -20   -0.84    0.93
   5   2 -20    0.79    1.08
   5   2 -20   -0.56    1.22
   6   2 -20   65.68    4.61
  -6   2 -20   63.81    4.24
   6   2 -20   68.49    4.88
   6   2  20   63.79    4.55
  -6   2 -20   77.06    4.56
   7   2 -20   -0.22    1.12
   7   2  20    0.21    0.85
  -7   2 -20    0.18    0.80
   8   2 -20   73.04    4.44
  -8   2 -20   71.47    4.11
   9   2 -20    3.48    0.83
  -9   2 -20    1.17    0.58
   0   3 -20    0.25    0.95
   0   3  20    0.25    0.79
  -1   3 -20    0.98    0.96
   1   3 -20   -0.26    0.97
   1   3  20    0.79    1.03
  -1   3  20    0.49    0.82
  -2   3 -20    5.94    1.39
   2   3 -20    3.63    1.41
   2   3  20    3.52    1.25
  -3   3 -20    0.68    0.91
   3   3 -20    0.26    0.96
  -3   3 -20    0.78    0.94
   3   3  20   -0.27    0.89
   4   3 -20   11.18    1.91
  -4   3 -20   13.00    1.94
   4   3  20   13.01    2.03
   5   3 -20    4.63    1.48
  -5   3 -20    3.87    1.13
   5   3  20    3.07    1.23
  -5   3 -20    5.54    1.23
   6   3 -20    2.71    1.16
   6   3  20    5.26    1.36
  -6   3 -20    5.27    1.21
   7   3 -20    2.37    1.06
   7   3  20    2.69    1.00
  -7   3 -20    2.76    0.85
   8   3 -20   -0.48    0.71
  -8   3 -20    1.32    0.61
   8   3  20    0.15    0.57
   0   4  20   26.44    2.54
   0   4 -20   20.39    2.39
   0   4 -20   22.67    2.47
   1   4  20    5.03    1.28
  -1   4 -20    2.99    1.11
  -1   4 -20    7.25    1.42
   1   4 -20    4.15    1.27
   2   4 -20   92.83    5.50
  -2   4 -20   89.87    5.55
  -2   4  20   85.95    4.83
   2   4  20   79.08    5.24
   3   4 -20    5.00    1.31
  -3   4 -20    4.15    1.15
   3   4  20    5.73    1.35
  -3   4  20    5.57    1.13
   4   4 -20   46.35    3.59
  -4   4 -20   45.56    3.62
   4   4  20   51.48    3.79
   5   4 -20    7.53    1.49
  -5   4 -20    6.25    1.26
  -5   4 -20    5.03    1.21
   5   4  20    7.17    1.40
   6   4  20   58.31    3.77
  -6   4 -20   47.21    3.42
   6   4 -20   57.40    3.73
  -6   4 -20   51.50    3.32
  -6   4  20   59.46    3.38
   7   4 -20   24.29    2.12
  -7   4  20   25.88    1.88
   7   4  20   24.88    2.13
  -7   4 -20   25.16    1.92
   8   4 -20   18.69    1.56
   8   4  20   19.45    1.58
   0   5 -20   -0.15    0.62
  -1   5  20   11.45    1.46
  -1   5 -20   10.05    1.61
  -2   5 -20   -0.21    0.68
  -2   5  20   -0.15    0.59
  -2   5  20    0.85    0.59
  -2   5 -20    1.53    0.90
  -3   5 -20   32.49    2.85
  -3   5 -20   38.96    3.06
  -3   5  20   36.65    2.60
  -3   5  20   42.32    2.74
  -4   5 -20   12.15    1.60
  -4   5 -20   15.64    1.73
  -4   5  20   15.60    1.45
   4   5  20   11.28    1.48
  -4   5  20   13.78    1.47
   5   5  20    0.30    0.59
  -5   5  20    0.12    0.42
  -5   5 -20    0.16    0.57
   6   5  20   10.25    1.20
  -6   5 -20    8.66    1.15
  -6   5  20   10.91    1.09
   0   6  20   96.58    4.90
   0   6 -20  106.02    5.45
  -1   6  20   12.57    1.27
   1   6  20   13.17    1.27
  -1   6 -20   14.42    1.65
  -2   6  20   11.42    1.20
  -2   6  20   11.52    1.15
  -2   6 -20   13.36    1.54
  -3   6 -20    0.14    0.58
  -3   6  20    0.49    0.40
  -3   6  20    1.16    0.50
  -3   6 -20    0.55    0.61
  -4   6  20   49.50    2.61
  -4   6  20   46.94    2.52
  -4   6 -20   47.42    2.81
   0   0  21   -0.33    1.22
  -1   0  21    0.31    1.18
   1   0  21   -0.35    1.25
  -1   0 -21    0.66    0.84
  -2   0  21    0.29    1.01
   2   0  21    1.45    1.49
  -2   0 -21    0.22    0.77
   2   0 -21    0.63    1.32
  -3   0  21    0.54    1.06
   3   0  21   -1.49    1.53
   3   0 -21    0.32    1.41
  -4   0  21   -0.75    1.06
   4   0  21    0.37    1.34
  -4   0 -21    0.25    1.04
   4   0 -21   -2.58    1.83
  -5   0  21    1.39    0.86
  -5   0 -21    0.47    0.79
   5   0 -21    1.26    1.39
  -6   0  21    0.21    0.84
   6   0 -21   -0.30    1.62
  -6   0 -21   -0.22    0.83
  -7   0  21   -0.18    0.66
  -7   0 -21    0.76    0.76
   7   0 -21   -0.54    1.29
   8   0 -21   -0.23    0.94
  -8   0  21   -0.31    0.57
  -8   0 -21   -0.64    0.66
   9   0 -21    0.51    0.82
   9   0  21    0.36    0.78
  -9   0 -21    0.12    0.48
   0  -1  21   -0.31    1.40
   0   1  21   -0.31    1.32
   0   1  21    0.74    0.88
   0   1 -21    0.50    0.95
   1  -1  21   83.38    6.15
   1   1  21   84.93    6.16
  -1  -1  21   85.41    5.94
  -1   1  21   93.34    6.09
   1   1  21  105.31    5.97
  -1   1 -21  103.62    5.92
   1   1 -21   98.56    5.88
   2  -1  21  105.21    7.00
   2   1  21   91.48    6.68
  -2  -1  21  112.82    6.61
  -2   1  21  102.67    6.41
   2   1  21  105.89    6.28
   2   1 -21  104.74    6.69
   2  -1 -21  115.56    6.87
  -2   1 -21  118.28    6.45
   2   1 -21  105.48    6.33
  -3   1  21  228.01   11.22
   3   1  21  222.17   11.94
   3  -1  21  215.24   11.87
   3   1  21  213.79   11.01
  -3  -1  21  233.27   11.26
   3   1 -21  215.22   11.50
   3  -1 -21  236.50   11.75
  -3   1 -21  235.72   11.16
  -3  -1 -21  239.36   11.18
  -3   1 -21  234.46   11.13
   3   1 -21  232.62   11.27
  -4  -1  21   -0.24    0.80
  -4   1  21    0.24    0.81
   4   1  21    0.36    1.24
   4  -1  21    1.04    1.20
  -4   1 -21   -0.24    0.97
  -4  -1 -21   -0.70    1.00
   4   1 -21   -0.75    0.93
   4   1 -21   -1.21    1.34
   4  -1 -21   -0.61    1.20
  -5  -1  21   48.23    3.60
  -5   1  21   51.00    3.70
   5   1 -21   47.34    3.71
   5   1 -21   39.49    3.90
  -5  -1 -21   46.10    3.61
  -5   1 -21   54.96    3.81
   5  -1 -21   43.96    4.00
   6   1 -21    1.69    1.24
   6  -1 -21    0.56    1.19
  -6  -1 -21    1.22    0.78
  -6   1 -21    1.64    0.92
  -6  -1  21   -0.20    0.67
  -6   1  21    2.79    0.93
  -6   1 -21    2.97    0.99
   7   1 -21   41.86    3.53
   7  -1 -21   34.57    3.25
  -7  -1  21   34.84    2.76
  -7   1  21   40.79    2.90
  -7   1 -21   34.43    2.73
   8   1 -21   17.80    2.23
   8  -1 -21   15.73    2.10
  -8  -1  21   21.46    1.84
  -8   1  21   21.85    1.86
  -8   1 -21   19.50    1.75
  -8  -1 -21   14.76    1.66
  -8   1 -21   20.30    1.88
   9   1 -21   41.27    2.81
   9  -1 -21   32.90    2.56
   9  -1  21   33.60    2.79
   9   1  21   34.89    2.73
  -9  -1 -21   39.08    2.39
  -9   1 -21   39.26    2.41
   0   2 -21    0.78    1.09
   0   2  21   -0.26    0.91
  -1   2 -21   28.35    2.86
   1   2 -21   30.02    3.01
   1   2  21   28.88    2.91
  -1   2  21   30.08    2.98
  -2   2 -21    7.24    1.60
   2   2 -21   11.16    1.94
   2   2  21    7.57    1.61
  -3   2 -21    7.25    1.64
  -3   2 -21    4.70    1.34
   3   2 -21    6.08    1.52
   3   2 -21    6.49    1.61
   3   2  21    4.55    1.34
  -4   2 -21   11.96    1.72
   4   2 -21   13.67    2.05
   4   2 -21   16.03    2.28
  -4   2 -21   14.53    1.94
   4   2  21   14.47    2.01
   5   2  21    0.24    0.83
  -5   2 -21   -0.20    0.93
   5   2 -21   -0.74    1.06
   5   2 -21    0.26    1.13
   6   2 -21    2.03    1.04
  -6   2 -21    1.25    0.77
   6   2  21    1.49    0.86
  -6   2 -21    1.52    0.92
   7   2 -21   10.01    1.55
   7   2  21   10.29    1.47
  -7   2 -21   12.95    1.57
   8   2 -21   17.41    1.76
  -8   2 -21   17.00    1.64
   0   3 -21    0.49    0.91
   0   3  21   -0.49    0.83
  -1   3 -21  114.59    6.51
   1   3 -21  104.79    6.41
   1   3  21  116.73    6.63
  -2   3 -21    0.70    0.88
   2   3 -21    1.25    1.03
   2   3  21    1.30    0.99
  -3   3 -21   79.08    4.99
   3   3 -21   78.38    5.18
  -3   3 -21   86.01    5.34
   3   3  21   83.30    5.38
   4   3 -21   20.61    2.41
  -4   3 -21   21.63    2.37
   4   3  21   20.48    2.37
   5   3 -21   52.08    3.74
  -5   3 -21   45.21    3.45
   5   3  21   43.69    3.57
  -5   3 -21   53.08    3.57
   6   3 -21    0.20    0.76
   6   3  21   -0.40    0.82
  -6   3 -21   -0.16    0.72
   7   3 -21   45.48    3.07
  -7   3 -21   38.52    2.68
   7   3  21   37.42    2.81
   8   3 -21   26.29    2.01
  -8   3  21   25.11    1.64
  -8   3 -21   18.53    1.61
   8   3  21   21.47    1.77
   0   4 -21    0.21    0.82
   0   4 -21    0.70    0.89
   0   4  21    0.21    0.75
  -1   4 -21    0.42    0.72
   1   4 -21   -0.65    0.87
  -1   4 -21    0.24    0.74
   1   4  21   -0.43    0.82
   2   4 -21   11.82    1.74
  -2   4 -21   12.02    1.77
   2   4  21   11.38    1.72
   3   4  21    1.31    0.92
  -3   4 -21   -0.23    0.71
   3   4 -21   -0.21    0.75
  -3   4  21    1.09    0.67
  -3   4  21    0.76    0.57
   4   4 -21   17.76    1.99
   4   4  21   19.26    2.14
  -4   4 -21   17.52    1.97
  -4   4 -21   16.47    2.02
  -5   4 -21    0.37    0.63
   5   4 -21    0.18    0.81
   5   4  21    0.19    0.68
  -5   4 -21    0.60    0.80
  -5   4  21    0.56    0.60
  -6   4 -21    0.88    0.59
   6   4  21    0.96    0.73
  -6   4 -21    0.74    0.66
  -6   4  21    0.35    0.47
   6   4 -21    0.46    0.64
   7   4  21    4.51    0.84
  -7   4  21    4.77    0.72
  -7   4 -21    4.38    0.79
   7   4 -21    4.12    0.82
   0   5  21    0.29    0.51
   0   5 -21   -0.81    0.81
  -1   5  21   49.35    3.10
  -1   5 -21   44.70    3.35
  -1   5 -21   49.41    3.60
  -2   5  21    2.05    0.66
  -2   5 -21    1.14    0.77
  -2   5 -21    1.75    0.94
  -3   5 -21   25.51    2.28
  -3   5  21   26.60    1.97
  -3   5  21   27.58    2.01
  -4   5 -21    0.99    0.61
  -4   5 -21    0.59    0.64
  -4   5  21    1.63    0.51
   4   5  21    0.85    0.64
  -4   5  21    1.27    0.58
   5   5  21   26.64    1.98
  -5   5  21   27.01    1.83
  -6   5  21    9.89    0.98
   0   6  21   -0.09    0.37
   0   6 -21    0.40    0.55
  -1   6  21    0.10    0.38
   1   6  21    0.35    0.35
  -1   6 -21   -0.28    0.70
  -2   6  21    1.17    0.43
  -2   6 -21   -0.13    0.54
  -3   6 -21   -0.45    0.50
  -3   6  21   -0.16    0.37
  -3   6 -21    0.45    0.46
   0   0  22   -1.29    1.58
   1   0  22   62.82    5.14
  -1   0  22   66.70    4.98
   2   0  22   75.42    5.72
  -2   0  22   76.99    5.21
  -2   0 -22   70.92    4.67
  -3   0  22   15.46    2.11
   3   0  22   15.70    2.61
  -3   0 -22   13.90    2.03
   3   0 -22   16.34    2.53
   4   0  22  176.66   10.17
  -4   0  22  186.00    9.32
   4   0 -22  185.38    9.87
  -4   0 -22  181.71    9.26
   5   0  22  117.42    7.67
  -5   0  22  129.13    6.92
  -5   0 -22  131.20    7.01
   5   0 -22  133.08    7.65
   6   0  22   30.05    3.22
  -6   0  22   33.08    2.73
  -6   0 -22   32.87    2.73
   6   0 -22   32.85    3.26
  -7   0  22   44.69    2.99
   7   0 -22   42.53    3.49
   8   0 -22    7.99    1.45
  -8   0  22    7.33    1.07
   8   0  22    6.99    1.43
  -8   0 -22    7.09    1.13
   9   0  22   12.00    1.46
   0  -1  22   -0.92    1.34
   0   1  22   -0.60    1.08
   0   1  22   -0.49    0.79
   0   1 -22   -0.25    0.95
  -1  -1  22   22.98    2.71
  -1   1  22   18.14    2.54
   1   1  22   23.36    2.49
   1  -1  22   19.86    2.75
   1   1  22   22.09    2.84
  -1   1 -22   21.40    2.49
   1   1 -22   23.89    2.56
  -2  -1  22   20.08    2.42
   2   1  22   18.28    2.22
  -2   1  22   23.38    2.61
   2  -1  22   15.52    2.53
   2   1  22   22.04    2.85
   2   1 -22   20.08    2.38
  -2   1 -22   21.72    2.44
  -3  -1  22    9.90    1.64
  -3   1  22    3.70    1.22
   3   1  22    8.20    1.48
   3  -1  22    9.96    2.08
   3   1  22    4.39    1.68
   3   1 -22    7.07    1.49
  -3   1 -22    8.55    1.65
  -3  -1 -22    7.07    1.49
   3   1 -22    6.09    1.86
   3  -1 -22    9.65    2.12
  -4  -1  22   -0.23    1.08
  -4   1  22    1.59    1.08
   4  -1  22    0.97    1.33
   4   1  22    3.02    1.65
  -4   1 -22    1.58    1.01
  -4  -1 -22    3.13    1.15
   4   1 -22    0.70    0.89
   4   1 -22    1.99    1.58
   4  -1 -22    1.72    1.41
  -5  -1  22    3.89    1.10
  -5   1  22    5.55    1.22
   5  -1  22    3.64    1.42
   5   1  22    3.19    1.47
  -5  -1 -22    3.33    1.03
  -5   1 -22    3.57    1.09
   5   1 -22    3.81    1.39
   5  -1 -22    4.66    1.50
   6   1 -22   -0.50    1.03
   6  -1 -22    0.25    1.10
  -6  -1 -22    0.19    0.76
  -6   1 -22    0.19    0.75
  -6  -1  22   -1.26    0.74
  -6   1  22    0.91    0.76
   6  -1  22    0.82    1.09
   6   1  22    2.00    1.36
  -6   1 -22    0.36    0.70
   7   1 -22    6.36    1.46
   7  -1 -22    6.04    1.33
  -7  -1  22    6.39    1.06
  -7   1  22    5.80    1.04
   7  -1  22    5.13    1.29
   7   1  22    4.78    1.34
  -7   1 -22    5.58    1.04
   8   1 -22    1.22    1.05
   8  -1 -22   -1.00    1.07
  -8  -1  22    1.32    0.54
  -8   1  22    0.48    0.46
   8  -1  22   -0.19    0.75
   8   1  22    0.37    0.76
  -8   1 -22    0.66    0.50
  -8  -1 -22    0.99    0.59
  -8   1 -22   -0.38    0.57
   0   2 -22   24.44    2.72
   0   2  22   27.09    2.78
  -1   2 -22    6.02    1.48
   1   2 -22    6.15    1.58
   1   2  22    7.23    1.51
  -2   2 -22   99.00    6.00
  -2   2 -22  110.60    6.31
   2   2 -22  107.92    6.39
   2   2  22  106.16    6.32
  -3   2 -22    4.95    1.30
   3   2 -22    6.75    1.47
   3   2  22    3.77    1.14
  -4   2 -22  141.69    7.27
   4   2 -22  138.33    7.60
   4   2 -22  147.32    7.61
  -4   2 -22  128.31    7.27
   4   2  22  135.57    7.45
   5   2  22    9.21    1.50
   5   2 -22    8.46    1.54
  -5   2 -22    6.84    1.33
   6   2 -22    7.17    1.39
   6   2  22    8.11    1.33
  -6   2 -22    8.34    1.38
   7   2 -22   11.33    1.50
  -7   2 -22   12.07    1.41
   8   2 -22   28.76    2.08
  -8   2 -22   24.49    1.84
   0   3 -22    0.24    0.92
   0   3  22    0.24    0.79
  -1   3 -22    0.23    0.88
   1   3 -22    0.47    0.95
   1   3  22    0.24    0.89
  -2   3 -22    3.74    1.22
   2   3 -22    3.75    1.27
  -2   3 -22    2.22    0.92
   2   3  22    2.91    1.16
   3   3 -22    0.23    0.91
  -3   3 -22    1.67    0.91
   3   3  22    2.14    1.03
   4   3 -22    1.94    1.06
  -4   3 -22    1.32    0.84
   4   3  22    1.35    0.86
   5   3 -22    0.99    0.91
  -5   3 -22    0.75    0.78
   5   3  22    0.20    0.75
  -5   3 -22    0.69    0.72
   6   3 -22   35.81    2.80
   6   3  22   36.31    2.78
  -6   3 -22   35.93    2.61
   7   3 -22    7.22    1.13
   7   3  22    5.57    0.96
   0   4 -22   24.73    2.40
   0   4 -22   21.91    2.35
  -1   4 -22    0.19    0.79
   1   4 -22    1.00    0.91
   1   4  22   -0.39    0.64
  -1   4 -22    0.22    0.71
  -2   4 -22   22.44    2.17
   2   4 -22   25.34    2.39
   2   4  22   24.41    2.32
  -2   4  22   21.34    1.96
  -2   4 -22   28.14    2.64
  -3   4 -22   29.83    2.67
   3   4  22   28.62    2.58
   3   4 -22   29.69    2.57
  -3   4  22   29.75    2.26
  -3   4  22   28.72    2.17
  -4   4 -22   11.64    1.65
   4   4  22   16.03    1.83
   4   4 -22   17.52    1.86
  -4   4 -22   18.81    1.90
  -4   4 -22   18.56    1.85
  -4   4  22   17.81    1.63
  -5   4 -22    5.80    1.06
   5   4  22    8.18    1.24
  -5   4 -22    6.73    1.10
  -5   4  22    7.76    1.04
   5   4 -22    7.41    1.20
   6   4  22   13.78    1.40
  -6   4  22   11.16    1.13
  -6   4 -22   10.99    1.20
   6   4 -22   10.37    1.28
   0   5  22   -0.13    0.45
   0   5 -22    0.35    0.67
  -1   5  22   16.55    1.56
  -1   5 -22   16.01    1.76
  -1   5 -22   19.75    1.99
  -2   5  22    0.81    0.49
  -2   5 -22    0.33    0.56
  -2   5 -22    0.34    0.66
  -3   5 -22   21.55    2.01
  -3   5  22   22.67    1.73
  -3   5  22   25.48    1.81
  -4   5 -22   10.97    1.24
   4   5  22   10.95    1.19
  -4   5  22    8.23    0.96
  -5   5 -22   -0.22    0.51
  -5   5  22   -0.39    0.31
   0   6  22   29.79    1.89
   0   6 -22   37.63    2.26
  -1   6  22    0.30    0.29
  -1   6 -22   -0.33    0.50
  -2   6 -22   12.55    1.23
   0   0  23    0.62    1.07
   1   0  23    0.65    1.05
  -1   0  23    0.58    0.97
  -2   0  23   -0.54    0.97
   2   0  23   -0.33    1.16
  -3   0  23    0.74    0.91
   3   0  23   -0.66    1.46
  -3   0 -23   -0.47    0.98
  -4   0  23   -0.89    1.02
   4   0  23    0.32    1.22
  -4   0 -23    1.34    1.00
   4   0 -23    0.28    1.39
  -5   0  23   -0.20    0.80
   5   0  23    1.46    1.26
  -5   0 -23    0.82    0.88
   5   0 -23   -0.52    1.28
  -6   0  23    0.86    0.64
   6   0  23   -0.26    1.03
   6   0 -23    0.23    1.19
  -6   0 -23    1.07    0.89
  -7   0  23    0.28    0.51
   7   0  23    0.63    1.00
   7   0 -23    0.20    0.82
   8   0 -23    0.91    0.77
  -8   0  23   -0.32    0.41
   8   0  23    0.16    0.64
  -8   0 -23    0.56    0.49
   0  -1  23   -0.58    1.22
   0   1  23   -0.85    1.45
   0   1 -23    0.24    0.96
   1  -1  23   45.66    4.04
   1   1  23   38.25    3.81
  -1  -1  23   43.90    3.78
  -1   1  23   34.32    3.49
   1   1  23   53.76    3.75
  -1   1 -23   48.72    3.69
   1   1 -23   49.90    3.71
  -2  -1  23   21.55    2.45
  -2   1  23   20.02    2.38
   2   1  23   24.03    2.42
   2  -1  23   25.02    2.94
   2   1  23   19.18    2.63
   2   1 -23   14.31    2.07
  -2   1 -23   22.96    2.47
   3  -1  23  163.56    9.25
   3   1  23  149.11    9.13
  -3  -1  23  166.78    8.70
  -3   1  23  169.34    8.68
   3   1  23  153.71    8.38
  -3   1 -23  182.86    8.78
  -3  -1 -23  181.27    8.75
   3   1 -23  187.35    8.83
  -4  -1  23    2.30    0.92
  -4   1  23    1.25    0.86
   4  -1  23    2.93    1.42
   4   1  23    3.66    1.50
  -4  -1 -23    2.51    1.00
  -4   1 -23    1.27    0.89
   4   1 -23    1.49    0.98
   4   1 -23    0.78    1.15
   4  -1 -23    4.19    1.33
  -5  -1 -23    9.92    1.53
  -5   1 -23    7.90    1.39
   5   1 -23    7.53    1.61
   5  -1 -23   13.90    2.01
  -5  -1  23   11.35    1.53
  -5   1  23   11.69    1.54
   5  -1  23    9.14    1.75
   5   1  23    9.87    1.92
  -5   1 -23   10.73    1.55
   6   1 -23    0.87    1.02
   6  -1 -23    0.87    0.95
  -6  -1 -23    1.82    0.80
  -6   1 -23    0.83    0.73
  -6  -1  23    0.48    0.55
  -6   1  23    0.16    0.61
   6  -1  23    0.47    0.84
   6   1  23   -0.24    1.01
  -6   1 -23   -0.16    0.67
   7   1 -23   40.40    3.10
   7  -1 -23   38.99    3.04
   7  -1  23   32.66    2.95
   7   1  23   40.44    3.20
  -7  -1  23   44.25    2.80
  -7   1  23   45.88    2.82
  -7   1 -23   43.62    2.74
  -7  -1 -23   44.58    2.87
  -7   1 -23   46.17    2.92
   8   1 -23   -0.41    0.80
   8  -1 -23   -0.39    0.63
   8  -1  23    0.15    0.53
   8   1  23    0.14    0.56
  -8  -1 -23    0.10    0.48
  -8   1 -23   -0.30    0.48
   0   2 -23   47.44    3.77
  -1   2 -23    1.20    1.07
   1   2 -23    2.19    1.07
   1   2  23    0.73    0.90
  -2   2 -23    5.53    1.43
   2   2 -23   10.74    1.83
  -2   2 -23    5.94    1.35
   2   2  23    8.60    1.54
  -3   2 -23    1.00    0.90
   3   2 -23    0.46    0.83
  -3   2 -23    1.84    0.97
   3   2  23    1.60    0.94
  -4   2 -23   -0.37    0.80
   4   2 -23    1.73    1.03
  -4   2 -23    0.21    0.72
   4   2  23   -1.26    0.91
   5   2 -23    9.43    1.53
   5   2  23   10.02    1.49
  -5   2 -23    9.68    1.49
   6   2 -23    3.74    1.00
   6   2  23    1.08    0.68
  -6   2 -23    2.51    0.84
   7   2 -23   30.95    2.28
  -7   2 -23   27.81    2.10
   0   3 -23    0.22    0.81
  -1   3 -23   71.54    4.72
   1   3 -23   80.76    4.91
   1   3  23   76.46    4.83
  -2   3 -23    0.41    0.88
   2   3 -23    0.21    0.86
  -2   3 -23   -0.23    0.85
   2   3  23    0.44    0.79
   3   3 -23   29.72    2.69
  -3   3 -23   28.66    2.66
   3   3  23   30.66    2.76
   4   3 -23   12.21    1.64
  -4   3 -23   10.43    1.52
   4   3  23   11.38    1.62
   5   3 -23   40.61    3.00
  -5   3 -23   35.64    2.77
   5   3  23   46.11    3.11
  -5   3 -23   43.99    2.93
   6   3 -23   -0.15    0.61
  -6   3 -23    0.49    0.54
   6   3  23    0.70    0.57
   7   3 -23   11.69    1.23
  -7   3  23   10.66    1.01
  -7   3 -23   11.60    1.12
   7   3  23    9.62    1.08
   0   4 -23    8.81    1.42
   0   4 -23   11.52    1.56
  -1   4 -23    0.17    0.68
   1   4 -23    0.53    0.71
  -1   4 -23    1.19    0.76
   2   4 -23    0.69    0.72
   2   4  23   -0.17    0.61
  -2   4  23    0.39    0.49
  -2   4 -23    0.39    0.79
   3   4  23    0.17    0.58
   3   4 -23    0.32    0.74
  -3   4 -23   -0.18    0.62
  -3   4  23    0.83    0.50
  -4   4 -23    5.91    1.13
   4   4  23    8.31    1.22
   4   4 -23    9.76    1.31
  -4   4 -23    7.80    1.18
  -4   4 -23   10.23    1.25
  -4   4  23    9.79    1.12
  -5   4 -23    1.19    0.56
   5   4  23    1.44    0.64
  -5   4 -23    0.96    0.60
  -5   4  23    0.49    0.44
   5   4 -23    0.38    0.57
   6   4 -23    2.90    0.69
   6   4  23    4.39    0.76
  -6   4  23    3.52    0.59
   0   5  23    0.32    0.39
   0   5 -23    0.15    0.56
  -1   5 -23   23.73    2.02
  -1   5  23   26.09    1.83
   1   5  23   23.00    1.76
  -1   5 -23   30.16    2.28
  -2   5 -23   -0.14    0.47
  -2   5  23   -0.38    0.40
   2   5  23   -0.46    0.43
  -2   5 -23   -1.14    0.60
  -3   5 -23   10.51    1.26
  -3   5  23   12.17    1.06
  -3   5 -23   11.53    1.29
  -4   5 -23    0.78    0.51
   0   0  24  320.21   15.08
   1   0  24    2.98    1.47
  -1   0  24    5.62    1.47
   2   0  24   85.18    5.98
  -2   0  24   99.08    5.84
  -3   0  24    0.23    0.70
   3   0  24   -0.30    1.17
  -3   0 -24    0.88    0.93
   4   0  24  165.38    9.17
  -4   0  24  170.15    8.53
  -4   0 -24  181.86    8.67
  -5   0  24    9.86    1.40
   5   0  24    8.07    1.76
   5   0 -24    7.27    1.61
  -5   0 -24   10.19    1.48
  -6   0  24    3.25    0.85
   6   0  24    1.71    0.94
   6   0 -24    2.58    1.07
  -6   0 -24    1.39    0.76
  -7   0  24   39.15    2.40
  -7   0 -24   34.05    2.37
   0  -1  24   -0.53    1.22
   0   1  24   -1.05    1.33
   0   1 -24   -0.45    0.86
   1  -1  24    0.83    0.90
   1   1  24    1.64    1.05
  -1  -1  24    1.25    0.90
  -1   1  24    2.70    1.04
  -1   1 -24    0.45    0.90
   1   1 -24    1.34    0.98
   2  -1  24    1.12    1.10
   2   1  24    1.97    1.24
  -2  -1  24    2.09    1.02
  -2   1  24    2.74    1.03
   2   1  24    2.28    0.99
  -2   1 -24    1.73    0.99
   2   1 -24    1.51    0.89
  -2   1 -24    1.33    1.02
  -2  -1 -24    1.76    0.95
  -3  -1  24   17.28    1.99
  -3   1  24   16.01    1.98
   3  -1  24   13.65    2.15
   3   1  24   14.85    2.23
  -3   1 -24   14.19    1.90
  -3  -1 -24   16.97    1.97
   3   1 -24   14.48    1.84
  -4  -1  24    3.20    0.96
  -4   1  24    3.16    0.95
   4  -1  24    2.31    1.20
   4   1  24    1.34    1.05
  -4  -1 -24    2.09    0.95
  -4   1 -24    2.11    0.90
  -5  -1 -24   -0.17    0.66
  -5   1 -24   -0.51    0.68
  -5  -1  24   -0.33    0.61
  -5   1  24   -0.16    0.58
   5  -1  24    0.69    0.88
   5   1  24   -0.24    0.94
  -5   1 -24   -0.32    0.75
  -6  -1 -24    0.14    0.65
  -6   1 -24    0.71    0.68
  -6  -1  24   -0.41    0.64
  -6   1  24    0.14    0.58
   6  -1  24    0.20    0.78
   6   1  24    1.81    0.96
  -6   1 -24    0.13    0.60
  -7  -1  24    0.21    0.43
  -7   1  24    0.11    0.38
   7  -1  24   -0.77    0.68
   7   1  24    0.77    0.67
  -7  -1 -24    0.11    0.45
  -7   1 -24    0.34    0.52
   0   2 -24  232.21   11.08
  -1   2 -24   -0.44    1.03
   1   2 -24   -0.22    0.90
   1   2  24   -0.89    0.92
  -2   2 -24  226.65   11.27
  -2   2 -24  252.76   11.58
   2   2 -24  264.75   11.71
   2   2  24  246.75   11.57
  -3   2 -24    0.54    0.73
   3   2 -24   -0.21    0.87
  -3   2 -24    1.25    0.79
   3   2  24    0.61    0.68
   4   2 -24   92.64    5.09
  -4   2 -24   75.46    4.77
   4   2  24   89.52    4.99
   5   2 -24    0.17    0.60
   5   2  24   -0.16    0.54
  -5   2 -24    0.15    0.75
   6   2 -24   17.25    1.67
  -6   2 -24   12.74    1.43
  -7   2 -24    0.18    0.41
   0   3 -24   -0.20    0.85
  -1   3 -24    6.34    1.30
   1   3 -24    9.24    1.55
  -1   3 -24    8.71    1.48
   2   3 -24   32.57    2.67
  -2   3 -24   28.18    2.59
   2   3  24   28.25    2.56
   3   3 -24   -0.18    0.72
   3   3  24    0.18    0.74
   4   3 -24    1.64    0.85
  -4   3 -24    1.35    0.64
   4   3  24    1.49    0.77
  -4   3 -24   -0.15    0.93
   5   3 -24    0.86    0.68
  -5   3 -24    0.38    0.54
   5   3  24    0.14    0.53
   6   3 -24    8.57    1.12
  -6   3  24   10.64    1.03
  -6   3 -24    9.80    1.09
   6   3  24   10.03    1.11
   0   4 -24   20.30    1.89
   0   4 -24   19.57    1.95
  -1   4 -24    0.15    0.63
   1   4 -24    0.15    0.65
  -1   4  24    0.24    0.45
  -1   4 -24   -0.17    0.62
   2   4 -24  116.01    5.59
  -2   4 -24   98.13    5.55
  -2   4  24  105.05    5.10
   3   4  24    8.15    1.15
   3   4 -24    6.70    1.09
  -3   4 -24    7.26    1.16
  -3   4 -24    5.75    1.00
  -3   4 -24    8.45    1.24
  -4   4 -24   17.88    1.68
   4   4  24   20.36    1.71
  -4   4 -24   19.75    1.61
  -4   4  24   19.48    1.48
   4   4 -24   18.55    1.66
   5   4 -24    4.38    0.77
   5   4  24    3.90    0.70
  -5   4  24    4.02    0.63
   0   5  24   -0.08    0.31
   0   5 -24   -0.12    0.52
  -1   5  24    2.95    0.55
   1   5  24    2.78    0.54
  -1   5 -24    3.78    0.83
  -2   5 -24    7.33    0.95
  -2   5  24    5.81    0.70
   2   5  24    5.04    0.66
   0   0  25   -0.77    1.12
   1   0  25   -0.26    1.01
  -1   0  25   -0.24    0.81
   2   0  25   -0.53    1.12
  -2   0  25   -0.22    0.82
  -2   0 -25   -0.64    1.01
  -3   0  25    0.20    0.64
   3   0  25    0.26    1.01
  -3   0 -25   -0.40    0.76
  -4   0  25   -0.53    0.83
   4   0  25   -0.24    1.17
  -4   0 -25    0.90    0.82
  -5   0  25    0.15    0.57
   5   0  25   -0.83    0.93
  -5   0 -25   -0.63    0.76
  -6   0  25   -0.98    0.64
   6   0  25   -0.51    0.85
  -7   0  25    0.18    0.37
   7   0  25    0.25    0.47
  -7   0 -25    0.39    0.44
   0  -1  25   -0.24    1.00
   0   1  25   -0.70    1.11
   0   1 -25    0.20    0.73
   1  -1  25   51.67    4.03
   1   1  25   60.32    4.25
  -1  -1  25   49.97    3.88
  -1   1  25   59.16    4.01
  -1   1 -25   58.74    3.91
   1   1 -25   55.98    3.84
   2  -1  25    0.49    0.82
   2   1  25    0.25    0.92
  -2  -1  25   -0.82    0.85
  -2   1  25    0.40    0.73
   2   1 -25    0.96    0.79
  -2   1 -25    0.40    0.84
  -2  -1 -25    0.80    0.89
   3  -1  25   58.69    4.49
   3   1  25   73.78    4.85
  -3  -1  25   72.31    4.37
  -3   1  25   75.04    4.38
  -3  -1 -25   68.12    4.31
  -3   1 -25   74.54    4.41
  -4  -1  25   -0.49    0.53
  -4   1  25    1.44    0.64
   4  -1  25    0.22    0.75
   4   1  25    0.67    0.86
  -4  -1 -25    0.33    0.65
  -4   1 -25    0.17    0.66
  -5  -1 -25    4.60    0.96
  -5   1 -25    5.08    1.00
  -5  -1  25    3.60    0.85
  -5   1  25    3.68    0.83
   5  -1  25    3.20    0.97
   5   1  25    3.52    1.07
  -5   1 -25    3.38    0.88
  -6  -1  25    1.57    0.54
  -6   1  25    1.32    0.53
   6  -1  25    0.15    0.59
   6   1  25    0.63    0.62
  -6   1 -25    0.63    0.50
   0   2 -25    9.43    1.55
  -1   2 -25    3.15    1.11
   1   2 -25    0.60    0.82
   2   2 -25   12.98    1.74
   2   2  25   16.95    1.85
   3   2 -25    9.59    1.44
  -3   2 -25   10.53    1.45
   3   2  25   10.36    1.42
   4   2  25    0.15    0.56
   4   2 -25    0.32    0.61
   5   2 -25   10.53    1.33
   5   2  25    8.08    1.10
  -5   2 -25    9.23    1.25
   6   2 -25    0.32    0.46
  -6   2 -25   -0.29    0.65
   0   3 -25   -0.17    0.74
   0   3 -25    0.74    0.69
  -1   3 -25   34.42    2.60
   1   3 -25   32.67    2.61
  -1   3 -25   27.74    2.50
   2   3 -25    0.98    0.78
  -2   3 -25   -0.18    0.66
   3   3 -25   35.69    2.67
  -3   3 -25   32.41    2.59
   3   3  25   38.33    2.69
   4   3  25    2.41    0.71
  -4   3 -25    1.38    0.59
   4   3 -25    2.03    0.73
  -4   3 -25    2.47    0.77
  -4   3  25    2.62    0.60
   5   3 -25   20.12    1.66
  -5   3  25   18.65    1.41
  -5   3 -25   16.81    1.49
   5   3  25   19.55    1.59
   0   4 -25    1.84    0.66
   0   4 -25    2.61    0.75
  -1   4 -25    5.49    0.96
   1   4 -25    4.98    0.92
  -1   4  25    3.16    0.64
  -2   4 -25    0.14    0.47
   2   4 -25    0.12    0.49
  -2   4  25    0.08    0.33
  -2   4 -25    0.28    0.54
  -3   4 -25    0.82    0.53
   3   4 -25    1.42    0.55
  -3   4 -25    0.75    0.55
   0   0  26   39.47    3.21
   1   0  26    0.90    0.89
  -1   0  26   -0.83    0.89
   2   0  26   95.84    5.89
  -2   0  26  102.21    5.69
  -2   0 -26  110.97    5.79
   3   0  26   -0.21    0.84
  -3   0  26    0.17    0.59
  -3   0 -26    0.34    0.73
  -4   0  26   99.20    4.99
  -4   0 -26   95.34    5.02
  -5   0  26   28.95    2.10
  -5   0 -26   32.77    2.27
   6   0  26    0.25    0.51
  -6   0  26    0.96    0.40
   0  -1  26   -0.61    0.72
   0   1  26   -0.20    0.70
   0   1 -26    0.70    0.79
   1  -1  26    0.62    0.87
   1   1  26    1.25    0.95
  -1  -1  26   -0.19    0.66
  -1   1  26    0.75    0.72
   1   1 -26   -0.17    0.64
  -1  -1 -26    1.10    0.74
  -1   1 -26    1.10    0.81
   2  -1  26    0.61    0.73
   2   1  26    0.83    0.88
  -2  -1  26    0.88    0.70
  -2   1  26    0.17    0.58
  -2  -1 -26    0.17    0.68
  -2   1 -26    0.52    0.72
   3  -1  26    3.47    0.98
   3   1  26    2.19    0.92
  -3  -1  26    1.72    0.71
  -3   1  26    1.99    0.78
  -3  -1 -26    3.81    0.96
  -3   1 -26    3.99    0.96
  -4   1 -26    5.72    1.00
   4  -1  26    5.36    1.17
   4   1  26    7.37    1.32
  -4  -1  26    4.07    0.91
  -4   1  26    6.64    1.04
  -4  -1 -26    5.47    1.04
  -4   1 -26    7.78    1.16
  -5   1 -26    0.64    0.52
   5  -1  26    0.87    0.64
   5   1  26    1.35    0.70
  -5  -1  26    0.78    0.47
  -5   1  26    1.42    0.55
  -5  -1 -26    1.16    0.61
  -5   1 -26    0.35    0.52
   0   2 -26  104.41    5.61
   1   2 -26    3.05    0.91
   2   2 -26  134.92    6.63
  -2   2 -26  127.41    6.63
   3   2 -26    6.06    1.09
  -3   2 -26    4.53    0.94
   4   2 -26   71.73    4.02
  -4   2 -26   74.74    4.00
   5   2 -26   21.37    1.68
  -5   2 -26   22.75    1.68
   0   3 -26   -0.28    0.59
   0   3 -26    0.16    0.54
   1   3 -26   11.28    1.40
   1   3 -26   11.08    1.34
  -1   3 -26   11.22    1.39
   2   3 -26    8.34    1.18
  -2   3 -26    7.70    1.17
  -3   3 -26    4.19    0.83
   3   3 -26    2.95    0.77
  -3   3 -26    5.25    0.89
  -4   3 -26    0.41    0.41
  -4   3 -26   -0.09    0.44
   4   3 -26    0.95    0.50
   0   4 -26   20.65    1.70
   0   4  26   22.16    1.54
  -1   4 -26   -0.23    0.44
   1   4 -26    0.67    0.45
  -1   4 -26   -0.34    0.42
  -1   4  26    0.07    0.26
   1   4  26    0.16    0.29
  -2   4 -26   22.81    1.80
  -2   4 -26   29.56    1.95
   0   0  27   -0.36    0.69
  -1   0 -27    0.33    0.67
   1   0  27   -0.37    0.67
  -1   0  27   -0.17    0.60
  -2   0 -27   -0.47    0.84
  -2   0  27   -1.25    0.87
  -3   0 -27   -0.14    0.55
   3   0  27   -0.67    0.62
  -3   0  27   -0.41    0.58
  -4   0 -27   -0.37    0.71
   4   0  27   -0.59    0.75
  -4   0  27   -0.59    0.77
  -5   0 -27   -0.10    0.44
   5   0  27    0.12    0.44
  -5   0  27   -0.09    0.34
   0  -1  27   -0.16    0.75
   0   1  27   -0.82    0.85
  -1  -1 -27   21.30    1.98
  -1   1 -27   25.58    2.12
   1  -1  27   18.53    1.97
   1   1  27   20.43    2.03
  -1  -1  27   21.84    2.02
  -1   1  27   22.23    2.02
  -2   1 -27    2.91    0.76
  -2  -1 -27    3.16    0.85
  -2   1 -27    3.03    0.88
   2  -1  27    2.76    0.89
   2   1  27    2.16    0.85
  -2  -1  27    4.27    0.92
  -2   1  27    2.38    0.69
  -3  -1 -27   32.89    2.40
  -3   1 -27   38.00    2.52
   3  -1  27   34.54    2.57
   3   1  27   30.60    2.50
  -3  -1  27   36.00    2.42
  -3   1  27   34.42    2.37
  -4   1 -27   -0.41    0.49
  -4  -1 -27   -0.55    0.52
  -4   1 -27    0.11    0.49
   4  -1  27   -0.39    0.50
   4   1  27   -0.13    0.54
  -4  -1  27   -0.21    0.41
  -4   1  27   -0.21    0.37
   0   2 -27    2.53    0.76
   1   2 -27   -0.14    0.61
  -1   2 -27    0.30    0.57
   2   2 -27   12.28    1.37
  -2   2 -27   12.94    1.41
   3   2 -27    0.46    0.51
  -3   2 -27    0.36    0.45
  -4   2 -27   12.20    1.18
   0   3 -27   -0.25    0.47
   1   3 -27    9.82    1.14
   1   3 -27   10.79    1.17
  -1   3 -27    8.50    1.11
   2   3 -27    0.52    0.46
  -2   3 -27    0.11    0.38
   0   0  28    5.25    1.00
   0   0 -28    6.06    1.06
   1   0  28    2.87    0.83
  -1   0  28    3.36    0.81
  -1   0 -28    4.16    0.92
   2   0  28   34.66    2.56
  -2   0  28   37.15    2.50
  -2   0 -28   38.87    2.55
   3   0  28    2.61    0.73
  -3   0  28    1.81    0.54
  -3   0 -28    1.56    0.63
  -4   0  28    0.69    0.38
   0  -1  28    0.51    0.51
   0   1  28   -0.13    0.50
   0  -1 -28    0.37    0.55
   0   1 -28    0.12    0.54
   1  -1  28    0.51    0.50
   1   1  28    1.55    0.62
  -1  -1  28    1.32    0.55
  -1   1  28    2.15    0.61
  -1  -1 -28    1.93    0.66
  -1   1 -28    1.81    0.69
   1  -1 -28    1.96    0.66
   1   1 -28    1.59    0.65
   2  -1  28    0.48    0.45
   2   1  28    0.75    0.50
  -2  -1  28    0.87    0.45
  -2   1  28    1.08    0.49
  -2  -1 -28    1.79    0.64
  -2   1 -28    0.67    0.56
  -2   1 -28    1.81    0.56
   3  -1  28    0.11    0.39
   3   1  28    0.56    0.46
  -3  -1  28    0.47    0.37
  -3   1  28    0.19    0.33
  -3  -1 -28    0.20    0.42
  -3   1 -28    0.69    0.50
   0   2 -28   20.80    1.72
   1   2 -28   -0.11    0.44
  -1   2 -28    0.12    0.44
   2   2 -28   21.78    1.62
   2   2 -28   19.67    1.58
  -2   2 -28   20.42    1.61
   0   0  29   -0.10    0.36
   0   0 -29    0.10    0.48
   1   0  29    0.61    0.43
  -1   0  29    0.10    0.36
  -1   0 -29   -0.20    0.46
   1   0 -29    0.50    0.46
   0   1 -29    0.89    0.44
   0   0   0    0.00    0.00
TITL exp_310_ni+phba+mea in Pbca
REM Pbca (#61, found as Pcab in ba-c setting)
CELL 1.54184  11.081183   7.632580  23.798586  90.0000  90.0000  90.0000
ZERR    9.00   0.000216   0.000174   0.000488   0.0000   0.0000   0.0000
LATT  1
SYMM -x+1/2,-y, z+1/2
SYMM -x, y+1/2,-z+1/2
SYMM  x+1/2,-y+1/2,-z
SFAC C H N O
UNIT 99.00 90.00 9.00 9.00
TREF
HKLF 4
END
_computing_structure_solution     'SHELXT 2018/2 (Sheldrick, 2018)'
;
_shelx_hkl_checksum     55422
_shelx_res_file
;
TITL exp_310_ni+phba+mea_a.res in Pbca
    i.res
    created by SHELXL-2018/3 at 11:05:50 on 15-May-2022
REM Old TITL exp_310_ni+phba+mea_a.res in Pbca
REM SHELXT solution in Pbca: R1 0.109, Rweak 0.023, Alpha 0.012
REM <I/s> 0.558 for 329 systematic absences, Orientation as input
REM Formula found by SHELXT: C14 O14 Mn
CELL 1.54184 11.081183 7.63258 23.798586 90 90 90
ZERR 4 0.000216 0.000174 0.000488 0 0 0
LATT 1
SYMM 0.5-X,-Y,0.5+Z
SYMM -X,0.5+Y,0.5-Z
SYMM 0.5+X,0.5-Y,-Z
SFAC C H Ni O
UNIT 56 104 4 56
L.S. 4 0 0
PLAN  5
SIZE 0.15 0.2 0.18
CONF
BOND
list 4
MORE -1
BOND $H
fmap 2 53
acta
REM <olex2.extras>
REM <HklSrc "%.\\i.hkl">
REM </olex2.extras>
WGHT    0.060100    0.479900
FVAR       0.34882
NI1   3    0.500000    0.500000    0.500000    10.50000    0.02385    0.04007 =
         0.02715   -0.00160    0.00049    0.00122
O5    4    0.320839    0.562257    0.481300    11.00000    0.02592    0.05353 =
         0.03332   -0.00230    0.00066    0.00168
O7    4    0.545360    0.536735    0.417404    11.00000    0.03145    0.05873 =
         0.02933   -0.00144    0.00129    0.00006
O6    4    0.461619    0.240976    0.485588    11.00000    0.04786    0.04026 =
         0.03759   -0.00435    0.00524   -0.00212
O2    4    0.043071    0.529342    0.580572    11.00000    0.03916    0.05342 =
         0.03573   -0.00529   -0.00592    0.00082
O4    4    0.312426    0.649030    0.909855    11.00000    0.03515    0.05839 =
         0.05045   -0.00720   -0.00405   -0.00199
O3    4    0.125310    0.578892    0.843903    11.00000    0.03904    0.10386 =
         0.03173    0.00513   -0.00083   -0.01468
O1    4    0.235438    0.610202    0.583326    11.00000    0.03323    0.08400 =
         0.03426   -0.00113    0.00553    0.00529
C1    1    0.133659    0.575284    0.669954    11.00000    0.02872    0.04022 =
         0.03443   -0.00114    0.00042    0.00227
C2    1    0.227906    0.650414    0.700193    11.00000    0.02988    0.04408 =
         0.03826    0.00082    0.00219   -0.00540
AFIX  43
H2    2    0.293016    0.698597    0.680979    11.00000   -1.20000
AFIX   0
C4    1    0.130266    0.579803    0.786793    11.00000    0.03095    0.05083 =
         0.03328    0.00266   -0.00006    0.00099
C7    1    0.138091    0.570523    0.607132    11.00000    0.03203    0.04412 =
         0.03652   -0.00309   -0.00031    0.00753
C3    1    0.226512    0.654710    0.758025    11.00000    0.03184    0.04765 =
         0.03846   -0.00100   -0.00244   -0.00711
AFIX  43
H3A   2    0.289389    0.707250    0.777671    11.00000   -1.20000
AFIX   0
C6    1    0.037984    0.501388    0.699490    11.00000    0.02790    0.04864 =
         0.03919   -0.00091   -0.00302   -0.00374
AFIX  43
H6    2   -0.025565    0.450481    0.679870    11.00000   -1.20000
AFIX   0
C5    1    0.036003    0.502529    0.757559    11.00000    0.02828    0.05709 =
         0.03996    0.00488    0.00201   -0.00592
AFIX  43
H5    2   -0.028059    0.451858    0.776878    11.00000   -1.20000
AFIX   0
H6A   2    0.455595    0.183363    0.514048    11.00000    0.05688
H5A   2    0.286092    0.485625    0.459737    11.00000    0.06487
H7A   2    0.494370    0.496054    0.394770    11.00000    0.06074
H6B   2    0.498505    0.183465    0.464222    11.00000    0.07479
H7B   2    0.618565    0.487287    0.407964    11.00000    0.08149
H5B   2    0.281940    0.585561    0.514453    11.00000    0.08530
H4A   2    0.318201    0.738963    0.928740    11.00000    0.08791
H4B   2    0.384702    0.609395    0.905554    11.00000    0.08463
H3    2    0.191638    0.619259    0.857293    11.00000    0.08338
HKLF 4
REM  exp_310_ni+phba+mea_a.res in Pbca
REM wR2 = 0.1012, GooF = S = 1.050, Restrained GooF = 1.050 for all data
REM R1 = 0.0338 for 1656 Fo > 4sig(Fo) and 0.0400 for all 1949 data
REM 169 parameters refined using 0 restraints
END
WGHT      0.0601      0.4799
REM Highest difference peak  0.247,  deepest hole -0.432,  1-sigma level  0.055
Q1    1   0.1344  0.5796  0.6447  11.00000  0.05    0.25
Q2    1   0.4733  0.3428  0.4860  11.00000  0.05    0.22
Q3    1   0.4982  0.3552  0.5003  11.00000  0.05    0.18
Q4    1   0.0444  0.5092  0.5412  11.00000  0.05    0.16
Q5    1   0.0462  0.4241  0.5808  11.00000  0.05    0.16
;
_shelx_res_checksum     23546
