# Supplementary material for: Synthesis, crystal structure and Hirshfeld surface analysis of hexa­aqua­nickel(II) bis­(4-hy­droxy­benzoate) dihydrate
Source: Acta Crystallogr E Crystallogr Commun. 2022 May 24;78(Pt 6):660–4. doi: 10.1107/S205698902200531X (PMC9431793; doi:10.1107/S205698902200531X)
Supplement: Supplementary file 2 [file e-78-00660-Isup2.hkl]

data_I                                                                          
_shelx_title ' exp_310_ni+phba+mea_a.res in Pbca'                               
_shelx_refln_list_code          4                                               
_shelx_F_calc_maximum      293.54                                               
_exptl_crystal_F_000      1000.00                                               
_reflns_d_resolution_high  0.8126                                               
                                                                                
loop_                                                                           
 _space_group_symop_operation_xyz                                               
 'x, y, z'                                                                      
 '-x+1/2, -y, z+1/2'                                                            
 '-x, y+1/2, -z+1/2'                                                            
 'x+1/2, -y+1/2, -z'                                                            
 '-x, -y, -z'                                                                   
 'x-1/2, y, -z-1/2'                                                             
 'x, -y-1/2, z-1/2'                                                             
 '-x-1/2, y-1/2, z'                                                             
                                                                                
_cell_length_a    11.0812                                                       
_cell_length_b     7.6326                                                       
_cell_length_c    23.7986                                                       
_cell_angle_alpha  90.000                                                       
_cell_angle_beta   90.000                                                       
_cell_angle_gamma  90.000                                                       
                                                                                
_shelx_F_squared_multiplier     1.000                                           
                                                                                
loop_                                                                           
 _refln_index_h                                                                 
 _refln_index_k                                                                 
 _refln_index_l                                                                 
 _refln_F_squared_calc                                                          
 _refln_F_squared_meas                                                          
 _refln_F_squared_sigma                                                         
 _refln_observed_status                                                         
   2   0   0       7473.71       6898.63       109.16 o                         
   4   0   0      20814.54      21516.68       481.56 o                         
   6   0   0       7564.75       7699.91       220.25 o                         
   8   0   0       2025.79       2123.11        79.50 o                         
  10   0   0        489.43        522.76        20.47 o                         
  12   0   0        785.84        854.81        32.72 o                         
   2   1   0       6836.79       6524.68        95.75 o                         
   4   1   0       5018.31       5065.72        93.38 o                         
   6   1   0        153.50        156.67         8.92 o                         
   8   1   0          8.55          9.47         4.55 o                         
  10   1   0       3018.13       3253.07        58.22 o                         
  12   1   0        736.81        838.85        29.19 o                         
   0   2   0      86165.48      81875.05      1570.20 o                         
   2   2   0      27836.32      27290.14       525.58 o                         
   4   2   0       1123.50       1082.33        31.37 o                         
   6   2   0       5642.08       5217.85       166.05 o                         
   8   2   0       1630.05       1745.18        63.24 o                         
  10   2   0         24.45         21.90         5.50 o                         
  12   2   0         40.37         44.43         6.56 o                         
   2   3   0       6476.94       6720.96       134.51 o                         
   4   3   0        197.37        227.98        19.31 o                         
   6   3   0       1919.65       1965.70        95.17 o                         
   8   3   0          5.76          0.90         5.69 o                         
  10   3   0       2279.71       2227.78        72.06 o                         
  12   3   0        702.48        667.34        36.24 o                         
   0   4   0       4216.75       4085.00       171.60 o                         
   2   4   0      38258.34      39268.31      1069.69 o                         
   4   4   0       5524.07       5483.40       191.16 o                         
   6   4   0       2809.72       2690.37        60.84 o                         
   8   4   0          8.49          5.19         5.92 o                         
  10   4   0          7.78         12.41         5.93 o                         
  12   4   0         11.76         10.19         5.51 o                         
   2   5   0       2429.48       2521.98        56.77 o                         
   4   5   0       1998.79       1904.97        45.06 o                         
   6   5   0          0.05          1.22         4.21 o                         
   8   5   0       1456.37       1471.23        42.65 o                         
  10   5   0        149.92        147.03        11.23 o                         
   0   6   0        466.76        465.22        33.41 o                         
   2   6   0       1037.67       1120.77        54.57 o                         
   4   6   0       4877.75       5321.92       156.64 o                         
   6   6   0        120.35        115.41        12.20 o                         
   8   6   0          1.62         -2.01         3.43 o                         
  10   6   0        301.43        246.39        17.92 o                         
   2   7   0          5.99         -3.90         5.92 o                         
   4   7   0        111.09         95.06        20.42 o                         
   6   7   0         72.98         79.41        10.71 o                         
   8   7   0          1.32         -0.99         3.21 o                         
   0   8   0        276.46        318.93        17.55 o                         
   2   8   0        735.12        890.69        34.43 o                         
   4   8   0       1378.48        952.69        61.97 o                         
   6   8   0         17.90         15.86         5.59 o                         
   2   9   0         17.20         20.38        13.72 o                         
   1   1   1       6674.66       5904.36        76.17 o                         
   2   1   1      23578.97      22146.61       257.05 o                         
   3   1   1       3535.96       3331.61        40.43 o                         
   4   1   1         88.78        104.20         5.22 o                         
   5   1   1       3505.69       3352.59        51.04 o                         
   6   1   1         79.83         69.12         5.84 o                         
   7   1   1       3004.39       3058.21        61.12 o                         
   8   1   1        292.37        283.66         7.16 o                         
   9   1   1        528.67        552.87        12.17 o                         
  10   1   1       2571.49       2766.49        39.23 o                         
  11   1   1       1759.37       1876.55        26.66 o                         
  12   1   1        213.03        227.92         7.44 o                         
  13   1   1         96.18         88.53         6.10 o                         
   0   2   1      47584.92      45365.39       615.49 o                         
   1   2   1       2350.66       2378.03        25.20 o                         
   2   2   1      11963.27      11854.96       174.77 o                         
   3   2   1       1262.13       1325.88        34.96 o                         
   4   2   1        323.59        358.75        11.52 o                         
   5   2   1        418.88        415.73        21.35 o                         
   6   2   1        152.00        129.37        12.80 o                         
   7   2   1         89.45         92.60         7.96 o                         
   8   2   1       1495.37       1465.02        33.89 o                         
   9   2   1        275.67        291.12        17.93 o                         
  10   2   1         66.91         75.31         5.93 o                         
  11   2   1        124.27        117.97         8.70 o                         
  12   2   1        175.74        162.87         9.25 o                         
  13   2   1          5.91          8.35         2.36 o                         
   1   3   1       8580.72       7861.88       118.26 o                         
   2   3   1        930.33       1049.53        18.69 o                         
   3   3   1        579.12        504.87        20.55 o                         
   4   3   1        692.12        734.78        24.31 o                         
   5   3   1       7277.13       7393.41       213.22 o                         
   6   3   1         60.61         58.43         5.67 o                         
   7   3   1        720.98        672.60        29.29 o                         
   8   3   1       1495.00       1440.55        47.86 o                         
   9   3   1        704.44        649.10        20.92 o                         
  10   3   1         21.91         26.59         4.54 o                         
  11   3   1        718.77        727.13        28.37 o                         
  12   3   1        285.85        253.93        14.92 o                         
   0   4   1        444.74        536.67        33.94 o                         
   1   4   1       1990.10       2187.29        48.95 o                         
   2   4   1        367.04        447.18        13.62 o                         
   3   4   1        368.27        357.73        12.37 o                         
   4   4   1       3154.33       3230.41        84.00 o                         
   5   4   1        643.44        667.83        15.07 o                         
   6   4   1        108.15        120.62         6.34 o                         
   7   4   1        191.54        171.50         6.72 o                         
   8   4   1        831.25        858.23        26.08 o                         
   9   4   1         56.41         52.07         6.16 o                         
  10   4   1         90.11         74.65         6.62 o                         
  11   4   1          9.28          4.46         5.41 o                         
  12   4   1         88.02         66.53         6.81 o                         
   1   5   1        829.75        787.23        19.78 o                         
   2   5   1        416.01        422.94        10.25 o                         
   3   5   1        780.17        748.59        13.71 o                         
   4   5   1        522.76        517.80        16.13 o                         
   5   5   1        885.24        864.10        25.21 o                         
   6   5   1       1149.39       1162.59        23.40 o                         
   7   5   1        677.85        711.51        17.86 o                         
   8   5   1         87.52         82.09         5.54 o                         
   9   5   1        685.25        714.36        21.80 o                         
  10   5   1         11.74          7.11         3.47 o                         
  11   5   1         96.75         84.82         7.66 o                         
   0   6   1        104.97         90.54         7.32 o                         
   1   6   1        103.88         87.31         5.43 o                         
   2   6   1        156.70        179.19         9.43 o                         
   3   6   1         65.42         62.81         5.31 o                         
   4   6   1        229.92        244.65         9.94 o                         
   5   6   1        131.51        153.48        13.23 o                         
   6   6   1         60.22         76.79        12.72 o                         
   7   6   1        181.56        175.78         8.82 o                         
   8   6   1          8.45          9.18         2.75 o                         
   9   6   1         22.91         22.07         3.45 o                         
  10   6   1          0.96          1.91         3.21 o                         
   1   7   1        423.68        465.61        13.33 o                         
   2   7   1        156.89        185.21         8.79 o                         
   3   7   1        870.54       1037.36        28.80 o                         
   4   7   1        127.96        151.70         9.74 o                         
   5   7   1         47.98         58.61         5.52 o                         
   6   7   1        843.09        931.17        33.47 o                         
   7   7   1        497.44        570.12        34.85 o                         
   8   7   1         12.30         10.93         3.82 o                         
   0   8   1          9.25          7.02         4.21 o                         
   1   8   1         37.92         42.66         4.03 o                         
   2   8   1         54.36         71.71         6.41 o                         
   3   8   1          0.00          2.91         3.53 o                         
   4   8   1        211.21        188.89        20.06 o                         
   5   8   1          0.18         -0.17         3.29 o                         
   6   8   1         15.59         16.38         4.83 o                         
   1   9   1         53.29         52.36         5.40 o                         
   2   9   1          4.64          7.41         4.10 o                         
   3   9   1         51.20         27.11         8.15 o                         
   0   0   2      12548.59      11721.66       319.65 o                         
   1   0   2       1353.73       1360.62        23.15 o                         
   2   0   2      13681.73      13295.39       209.84 o                         
   3   0   2        637.10        632.92        12.82 o                         
   4   0   2      10894.18      11057.24       176.86 o                         
   5   0   2      13002.52      14177.40       278.09 o                         
   6   0   2       8239.57       8512.91       171.35 o                         
   7   0   2          6.42          7.89         4.79 o                         
   8   0   2        321.28        336.97        13.21 o                         
   9   0   2       2399.23       2640.16        48.35 o                         
  10   0   2       1009.13       1118.96        26.82 o                         
  11   0   2        146.14        141.20         7.01 o                         
  12   0   2       1428.70       1398.79        35.40 o                         
  13   0   2        117.57        114.18         6.64 o                         
   1   1   2        899.80        857.02        11.48 o                         
   2   1   2       1648.75       1564.30        21.54 o                         
   3   1   2       2239.76       2205.77        29.19 o                         
   4   1   2       7717.10       7617.81        95.65 o                         
   5   1   2       1745.40       1856.35        32.68 o                         
   6   1   2        515.15        516.90        13.13 o                         
   7   1   2        317.93        327.14        10.95 o                         
   8   1   2        592.40        614.83        11.53 o                         
   9   1   2         11.28         11.89         2.36 o                         
  10   1   2          2.22         10.17         2.63 o                         
  11   1   2         17.81         20.10         4.70 o                         
  12   1   2         12.42          6.49         2.80 o                         
  13   1   2          7.46          8.93         2.76 o                         
   0   2   2       1656.15       1609.84        25.95 o                         
   1   2   2       1687.52       1781.33        23.97 o                         
   2   2   2        930.47        939.18        23.29 o                         
   3   2   2       3280.92       3452.90        71.24 o                         
   4   2   2       4158.43       4234.96        77.65 o                         
   5   2   2       2900.11       2988.85        54.43 o                         
   6   2   2       1757.96       1708.66        45.33 o                         
   7   2   2       1645.23       1709.00        34.84 o                         
   8   2   2        499.27        540.81        16.90 o                         
   9   2   2        399.72        400.29        18.99 o                         
  10   2   2       1498.40       1646.90        35.81 o                         
  11   2   2          3.34          6.80         3.75 o                         
  12   2   2       1229.13       1307.46        43.88 o                         
  13   2   2         42.68         36.29         3.41 o                         
   1   3   2       2654.94       2782.02        39.36 o                         
   2   3   2       5783.03       5757.76        83.10 o                         
   3   3   2          1.17          3.06         2.22 o                         
   4   3   2        556.36        600.79        21.20 o                         
   5   3   2        778.51        772.79        26.51 o                         
   6   3   2          3.39          8.31         3.28 o                         
   7   3   2        108.74        103.11         8.44 o                         
   8   3   2        214.88        201.61        10.72 o                         
   9   3   2        136.34        125.06         8.46 o                         
  10   3   2         32.26         27.39         4.99 o                         
  11   3   2        221.04        223.75        10.62 o                         
  12   3   2         37.40         33.68         4.13 o                         
   0   4   2       7460.09       7330.24       297.43 o                         
   1   4   2         21.70         17.16         3.40 o                         
   2   4   2       3309.54       3069.48        66.93 o                         
   3   4   2       1815.58       1948.14        46.15 o                         
   4   4   2       2322.84       2367.80        64.87 o                         
   5   4   2          4.00          1.14         2.29 o                         
   6   4   2        695.73        688.32        15.96 o                         
   7   4   2        917.87        828.84        18.49 o                         
   8   4   2       1223.53       1187.39        28.69 o                         
   9   4   2         25.92         30.63         5.11 o                         
  10   4   2        265.02        246.44        13.75 o                         
  11   4   2         91.11         90.88         9.86 o                         
  12   4   2        128.08         97.79         6.63 o                         
   1   5   2        438.63        474.35        12.47 o                         
   2   5   2          6.86          6.07         2.24 o                         
   3   5   2        385.32        352.15         8.47 o                         
   4   5   2        518.40        502.66        13.60 o                         
   5   5   2        114.95        105.80         6.22 o                         
   6   5   2       1410.00       1388.52        29.69 o                         
   7   5   2         53.67         63.36         5.14 o                         
   8   5   2         13.57         13.93         3.29 o                         
   9   5   2         98.28        107.56         7.65 o                         
  10   5   2        170.13        166.22         9.88 o                         
  11   5   2         94.57         92.39         9.37 o                         
   0   6   2          1.25          4.27         3.70 o                         
   1   6   2         47.24         50.76         4.38 o                         
   2   6   2        747.89        785.34        25.94 o                         
   3   6   2        116.47        119.41         6.51 o                         
   4   6   2         40.14         35.02         4.49 o                         
   5   6   2        270.81        318.86        20.09 o                         
   6   6   2        610.63        627.53        30.65 o                         
   7   6   2         15.51         12.94         3.41 o                         
   8   6   2        772.95        774.08        22.02 o                         
   9   6   2          4.75          3.28         2.65 o                         
  10   6   2        372.88        306.84        14.35 o                         
   1   7   2        268.84        283.11        10.05 o                         
   2   7   2          3.16         -2.86         3.71 o                         
   3   7   2         62.20         81.78         6.10 o                         
   4   7   2         42.43         57.61         6.03 o                         
   5   7   2          2.63         -3.23         3.96 o                         
   6   7   2         79.07         75.45         7.78 o                         
   7   7   2          8.68         12.29         3.35 o                         
   8   7   2          8.11          7.60         3.06 o                         
   0   8   2        201.43        204.45        15.08 o                         
   1   8   2          5.28          8.07         3.00 o                         
   2   8   2        277.35        331.41        14.50 o                         
   3   8   2         24.65         31.28         4.77 o                         
   4   8   2         84.85         86.27        14.15 o                         
   5   8   2         48.01         52.10        11.70 o                         
   6   8   2         92.74         83.42        24.82 o                         
   1   9   2         10.65         14.90         4.62 o                         
   2   9   2         50.89         64.36         6.99 o                         
   3   9   2         16.39         11.07         7.60 o                         
   1   1   3      13271.71      11971.86       163.07 o                         
   2   1   3        823.61        744.92        13.85 o                         
   3   1   3       2326.77       2141.57        28.56 o                         
   4   1   3        746.01        764.99        12.42 o                         
   5   1   3      12511.36      12425.58       186.77 o                         
   6   1   3       1042.23       1174.34        23.41 o                         
   7   1   3       1400.70       1464.72        24.25 o                         
   8   1   3        123.89        126.42         4.09 o                         
   9   1   3        290.74        308.64         7.48 o                         
  10   1   3         58.60         64.98         4.29 o                         
  11   1   3        739.27        756.40        15.63 o                         
  12   1   3         38.93         41.06         3.44 o                         
  13   1   3        244.40        235.03        12.14 o                         
   0   2   3       1728.65       1562.76        27.69 o                         
   1   2   3       1071.46       1021.42        14.17 o                         
   2   2   3        791.68        872.13        28.67 o                         
   3   2   3        578.82        609.34        24.43 o                         
   4   2   3         19.92         13.63         2.43 o                         
   5   2   3        526.23        521.66        14.07 o                         
   6   2   3         68.78         65.62         7.74 o                         
   7   2   3        201.91        182.61         8.36 o                         
   8   2   3         15.86         15.19         3.43 o                         
   9   2   3         79.44         64.30         7.25 o                         
  10   2   3          0.57          3.45         4.80 o                         
  11   2   3         25.18         24.72         4.20 o                         
  12   2   3         21.61         16.31         4.33 o                         
  13   2   3         29.64         26.90         3.06 o                         
   1   3   3       9288.11       9032.62       113.17 o                         
   2   3   3        468.52        499.92        10.88 o                         
   3   3   3       4861.92       4602.86        85.78 o                         
   4   3   3       3400.90       3739.19        92.24 o                         
   5   3   3       3078.33       2987.40        76.95 o                         
   6   3   3         42.80         43.63         4.34 o                         
   7   3   3       1827.27       1759.67        42.47 o                         
   8   3   3        415.24        408.50        15.22 o                         
   9   3   3        348.22        348.94        14.32 o                         
  10   3   3         28.28         30.56         6.27 o                         
  11   3   3        469.66        488.29        16.05 o                         
  12   3   3          3.92          4.54         3.79 o                         
   0   4   3        162.24        164.97        12.66 o                         
   1   4   3        869.27        831.52        18.79 o                         
   2   4   3        122.72        123.03         6.38 o                         
   3   4   3        124.68        127.18         6.67 o                         
   4   4   3        227.45        193.76         7.86 o                         
   5   4   3        128.96        120.79         5.50 o                         
   6   4   3        299.68        290.10         9.38 o                         
   7   4   3          8.20          9.82         3.66 o                         
   8   4   3        290.54        308.99        13.35 o                         
   9   4   3         86.45         81.07         8.37 o                         
  10   4   3         36.51         43.23         6.30 o                         
  11   4   3          0.03          2.76         4.18 o                         
  12   4   3          2.27          1.19         2.03 o                         
   1   5   3       1664.81       1656.67        34.17 o                         
   2   5   3        126.77        151.31         6.17 o                         
   3   5   3       1809.25       1824.53        27.41 o                         
   4   5   3          5.20          4.39         2.72 o                         
   5   5   3        618.14        603.94        22.69 o                         
   6   5   3        280.52        294.08        10.80 o                         
   7   5   3        542.25        569.03        14.74 o                         
   8   5   3         24.21         20.32         3.49 o                         
   9   5   3        574.53        601.45        19.35 o                         
  10   5   3         68.20         61.90         6.30 o                         
  11   5   3        133.64        131.53        10.44 o                         
   0   6   3        117.92        128.02         7.89 o                         
   1   6   3         73.77         79.07         5.17 o                         
   2   6   3         34.41         33.52         5.64 o                         
   3   6   3         13.17         12.26         3.33 o                         
   4   6   3         11.28          4.08         3.55 o                         
   5   6   3         12.50         10.48         4.43 o                         
   6   6   3         20.80          9.94         5.40 o                         
   7   6   3         47.85         51.73         4.56 o                         
   8   6   3         46.59         43.33         5.29 o                         
   9   6   3          2.33          2.38         5.10 o                         
  10   6   3          5.08          8.96         2.70 o                         
   1   7   3        670.14        761.12        18.43 o                         
   2   7   3        190.48        216.26        18.47 o                         
   3   7   3       1105.81       1362.81        37.12 o                         
   4   7   3        102.57        100.25         8.84 o                         
   5   7   3        360.96        389.22        16.90 o                         
   6   7   3        178.98        167.24        10.54 o                         
   7   7   3         76.40         83.56         8.46 o                         
   8   7   3          1.26          4.57         4.23 o                         
   0   8   3          9.02         13.05         4.55 o                         
   1   8   3          7.11          6.71         2.99 o                         
   2   8   3         40.82         45.02         5.22 o                         
   3   8   3          0.13          1.52         3.48 o                         
   4   8   3         57.31         48.99        12.66 o                         
   5   8   3         32.76         32.91        10.85 o                         
   6   8   3         39.87         33.29        13.36 o                         
   1   9   3         50.77         55.57         5.37 o                         
   2   9   3          1.77          4.49         4.36 o                         
   3   9   3        236.25         93.70        10.32 o                         
   0   0   4      14361.58      12760.98       350.10 o                         
   1   0   4          4.36         12.17         2.11 o                         
   2   0   4      11835.53      11195.48       178.35 o                         
   3   0   4       5048.95       5115.55        83.76 o                         
   4   0   4      23906.95      24203.44       383.36 o                         
   5   0   4       2095.89       2330.29        51.30 o                         
   6   0   4       4167.94       4151.17        87.80 o                         
   7   0   4        939.65       1008.15        21.88 o                         
   8   0   4        280.58        251.78         9.06 o                         
   9   0   4       1343.86       1408.61        31.60 o                         
  10   0   4        984.51        979.76        22.30 o                         
  11   0   4         14.76         15.25         3.46 o                         
  12   0   4        487.17        462.78        15.10 o                         
  13   0   4        117.48        123.77         6.76 o                         
   1   1   4       1346.16       1256.30        18.07 o                         
   2   1   4         22.69         26.80         2.27 o                         
   3   1   4       3018.01       2850.60        49.22 o                         
   4   1   4        252.41        199.47         5.08 o                         
   5   1   4        167.38        167.83         6.85 o                         
   6   1   4       2014.43       2266.87        39.73 o                         
   7   1   4          6.14          5.18         1.53 o                         
   8   1   4          0.00          0.73         1.73 o                         
   9   1   4         11.32         15.05         2.38 o                         
  10   1   4         49.32         49.54         4.64 o                         
  11   1   4         12.41         14.84         3.19 o                         
  12   1   4          0.84          1.83         2.08 o                         
  13   1   4         39.29         42.05         4.10 o                         
   0   2   4        168.47        180.15         6.26 o                         
   1   2   4       2321.96       2329.00        32.84 o                         
   2   2   4        673.02        626.48        18.72 o                         
   3   2   4       2047.07       2078.98        52.11 o                         
   4   2   4       3006.31       2935.17        50.71 o                         
   5   2   4       1525.54       1590.45        35.90 o                         
   6   2   4       4767.05       4718.36       122.70 o                         
   7   2   4        211.93        231.18         7.95 o                         
   8   2   4        397.68        373.49        10.57 o                         
   9   2   4        251.66        237.46        12.88 o                         
  10   2   4       1726.32       1827.04        43.54 o                         
  11   2   4          5.48          1.91         2.89 o                         
  12   2   4        859.37        940.18        24.97 o                         
  13   2   4         72.96         75.58         4.50 o                         
   1   3   4       6438.34       6472.38        92.27 o                         
   2   3   4       5862.73       6044.22        93.50 o                         
   3   3   4         97.07         98.00         6.43 o                         
   4   3   4         43.03         33.01         4.64 o                         
   5   3   4        146.40        123.02        10.89 o                         
   6   3   4        238.44        197.87         7.60 o                         
   7   3   4         16.78         19.13         4.34 o                         
   8   3   4        581.57        575.56        18.76 o                         
   9   3   4         45.92         46.31         8.51 o                         
  10   3   4         49.94         53.37         8.84 o                         
  11   3   4        132.88        138.01         9.27 o                         
  12   3   4          1.94          1.41         3.26 o                         
   0   4   4       9489.97       9221.54       213.28 o                         
   1   4   4          7.06         12.57         2.60 o                         
   2   4   4       4642.21       4772.66        90.16 o                         
   3   4   4         37.54         32.02         4.06 o                         
   4   4   4       2474.58       2399.68        34.71 o                         
   5   4   4          1.06          1.22         2.14 o                         
   6   4   4       2286.89       2242.34        38.17 o                         
   7   4   4        254.01        225.03        10.90 o                         
   8   4   4        451.71        464.37        19.30 o                         
   9   4   4         86.04         81.52         9.49 o                         
  10   4   4        272.81        254.57        13.46 o                         
  11   4   4          0.31          3.77         5.56 o                         
  12   4   4         79.19         54.60         6.13 o                         
   1   5   4        548.44        547.51        13.79 o                         
   2   5   4       1120.75       1181.30        29.09 o                         
   3   5   4         82.03         77.82         3.94 o                         
   4   5   4       1056.94       1059.11        21.80 o                         
   5   5   4          1.47          5.45         3.60 o                         
   6   5   4         32.85         33.30         4.34 o                         
   7   5   4          6.04         15.52         3.39 o                         
   8   5   4         12.43         10.77         3.27 o                         
   9   5   4         10.56          6.81         4.11 o                         
  10   5   4          0.31          2.44         3.12 o                         
  11   5   4        133.08        123.72         8.95 o                         
   0   6   4       1086.70       1191.40        30.78 o                         
   1   6   4        230.58        225.26        11.23 o                         
   2   6   4        410.50        444.32        12.04 o                         
   3   6   4         92.29         82.00         5.62 o                         
   4   6   4        647.21        635.67        17.90 o                         
   5   6   4          0.18          3.23         4.15 o                         
   6   6   4        140.75        171.37        11.70 o                         
   7   6   4         43.38         37.71         4.68 o                         
   8   6   4       1083.74       1147.37        32.21 o                         
   9   6   4          4.19          0.74         3.65 o                         
  10   6   4         60.54         59.69         5.46 o                         
   1   7   4        246.56        248.12         9.35 o                         
   2   7   4         41.93         50.23         4.92 o                         
   3   7   4        127.87        153.56         9.86 o                         
   4   7   4        159.94        172.86        14.91 o                         
   5   7   4          8.99         13.04         4.43 o                         
   6   7   4         33.80         37.89         5.79 o                         
   7   7   4          4.00          6.19         3.44 o                         
   8   7   4        105.23         92.55         5.96 o                         
   0   8   4        621.40        700.87        32.23 o                         
   1   8   4          1.29         -0.91         2.76 o                         
   2   8   4        745.05        934.15        24.46 o                         
   3   8   4         31.09         43.94         6.41 o                         
   4   8   4        240.62        259.19        40.24 o                         
   5   8   4         24.72         30.65         5.07 o                         
   6   8   4        102.10         96.41        19.44 o                         
   1   9   4         11.20         13.82         3.05 o                         
   2   9   4         36.74         23.79         6.25 o                         
   3   9   4          7.88         12.99         8.05 o                         
   1   1   5      11431.75      10844.38       140.92 o                         
   2   1   5        698.07        658.24        13.38 o                         
   3   1   5       1707.41       1727.47        33.72 o                         
   4   1   5          1.66          2.60         1.37 o                         
   5   1   5       6524.55       6681.87        96.51 o                         
   6   1   5       3803.79       4267.09        68.90 o                         
   7   1   5       3060.97       3230.26        32.96 o                         
   8   1   5          0.06          3.46         1.91 o                         
   9   1   5       1218.74       1269.14        18.56 o                         
  10   1   5          6.12          4.85         2.42 o                         
  11   1   5       1046.09       1098.99        23.57 o                         
  12   1   5          8.62         12.84         2.49 o                         
  13   1   5        258.52        244.72         8.51 o                         
   0   2   5        104.91        110.81         6.99 o                         
   1   2   5        732.16        693.71        12.69 o                         
   2   2   5       1692.39       1650.82        51.63 o                         
   3   2   5        220.99        212.86         8.49 o                         
   4   2   5       4294.88       4683.91        85.90 o                         
   5   2   5         33.82         35.90         3.92 o                         
   6   2   5        667.12        698.61        30.12 o                         
   7   2   5       2000.30       2020.87        34.09 o                         
   8   2   5         16.98         21.31         3.92 o                         
   9   2   5        833.53        879.29        30.90 o                         
  10   2   5          0.04          0.80         3.28 o                         
  11   2   5         13.96         14.48         3.68 o                         
  12   2   5         29.37         37.53         4.55 o                         
  13   2   5         52.29         52.44         5.99 o                         
   1   3   5       2454.29       2385.61        35.08 o                         
   2   3   5        115.01        110.52         6.59 o                         
   3   3   5       3772.55       3262.81        72.33 o                         
   4   3   5        129.78        179.98        16.89 o                         
   5   3   5       1360.27       1340.45        49.70 o                         
   6   3   5        162.19        176.16         8.15 o                         
   7   3   5       1781.05       1629.10        34.94 o                         
   8   3   5        320.00        293.34        15.80 o                         
   9   3   5       1206.20       1259.53        47.86 o                         
  10   3   5         48.15         44.44         8.34 o                         
  11   3   5        270.29        267.37        14.13 o                         
  12   3   5        174.20        186.71         8.28 o                         
   0   4   5       2331.23       2433.84        63.21 o                         
   1   4   5        562.01        592.89        15.17 o                         
   2   4   5        443.44        468.95        12.60 o                         
   3   4   5          6.14          4.64         3.09 o                         
   4   4   5        490.26        538.73        12.00 o                         
   5   4   5          2.72          4.64         2.12 o                         
   6   4   5         84.22         84.49         5.77 o                         
   7   4   5        155.84        146.66         7.39 o                         
   8   4   5         14.03         14.38         6.09 o                         
   9   4   5        173.75        157.18        11.37 o                         
  10   4   5          1.73          1.71         3.58 o                         
  11   4   5         21.67         13.51         4.14 o                         
  12   4   5         21.71          8.38         5.10 o                         
   1   5   5        198.01        180.79         8.58 o                         
   2   5   5        245.35        269.48         8.58 o                         
   3   5   5       1955.37       1968.63        29.15 o                         
   4   5   5         73.01         67.76         4.28 o                         
   5   5   5        618.36        641.89        16.55 o                         
   6   5   5          6.76          8.78         4.05 o                         
   7   5   5        493.24        512.05        14.71 o                         
   8   5   5         47.09         38.09         4.48 o                         
   9   5   5        358.74        337.74        15.66 o                         
  10   5   5         69.86         76.55         6.54 o                         
  11   5   5        479.64        439.17        18.59 o                         
   0   6   5        330.06        326.09        22.20 o                         
   1   6   5          0.57          5.87         3.17 o                         
   2   6   5        108.97        119.83         5.97 o                         
   3   6   5          0.22          0.01         2.79 o                         
   4   6   5          3.39          4.16         3.44 o                         
   5   6   5         39.78         38.50         5.67 o                         
   6   6   5          0.93          3.50         3.66 o                         
   7   6   5         14.17         15.54         4.04 o                         
   8   6   5          0.71          7.30         3.78 o                         
   9   6   5          0.16          1.78         3.45 o                         
  10   6   5          7.15          5.43         2.61 o                         
   1   7   5        254.92        282.41        10.65 o                         
   2   7   5         60.43         61.04         6.29 o                         
   3   7   5        796.56        880.26        24.31 o                         
   4   7   5         47.36         57.60         6.70 o                         
   5   7   5        350.41        385.57        15.95 o                         
   6   7   5          0.09          1.59         3.48 o                         
   7   7   5        105.97        122.62        13.77 o                         
   8   7   5          6.09          4.18         2.38 o                         
   0   8   5         95.74        108.39         8.03 o                         
   1   8   5        114.24        107.66         6.03 o                         
   2   8   5          6.92         21.78         4.55 o                         
   3   8   5         44.01         52.16         6.69 o                         
   4   8   5          1.31          5.43         3.92 o                         
   5   8   5          7.21         10.11         5.00 o                         
   6   8   5          0.00          4.59         7.64 o                         
   1   9   5         15.85         10.11         3.05 o                         
   2   9   5          0.69         -1.28         8.14 o                         
   0   0   6        887.25        883.32        40.76 o                         
   1   0   6        601.86        553.67        11.64 o                         
   2   0   6       7914.85       7512.20       168.44 o                         
   3   0   6        465.82        474.60        18.78 o                         
   4   0   6       1750.98       2429.54        47.88 o                         
   5   0   6       1704.79       1957.83        44.95 o                         
   6   0   6       7757.50       8232.92       192.56 o                         
   7   0   6         83.08         69.32         3.90 o                         
   8   0   6       3706.80       3929.44        64.10 o                         
   9   0   6         13.60         19.82         3.49 o                         
  10   0   6       2313.75       2331.89        48.12 o                         
  11   0   6          4.90          3.77         3.83 o                         
  12   0   6        667.41        631.18        18.00 o                         
  13   0   6          2.49          3.10         3.04 o                         
   1   1   6        868.47        806.06        13.27 o                         
   2   1   6       1785.37       1679.52        26.31 o                         
   3   1   6        257.61        250.57         8.84 o                         
   4   1   6        113.20        126.69         5.56 o                         
   5   1   6         34.04         55.54         3.93 o                         
   6   1   6         44.31         50.71         4.46 o                         
   7   1   6        129.15        142.61         3.75 o                         
   8   1   6        283.71        311.95         8.04 o                         
   9   1   6         38.21         41.24         3.16 o                         
  10   1   6          6.97         11.98         2.69 o                         
  11   1   6         13.16         22.23         4.18 o                         
  12   1   6        159.14        159.51         6.08 o                         
  13   1   6         19.51         18.77         4.25 o                         
   0   2   6         43.08         54.68         5.69 o                         
   1   2   6        818.98        779.58        16.59 o                         
   2   2   6       4064.91       4201.48        98.87 o                         
   3   2   6        711.84        774.91        20.13 o                         
   4   2   6         83.20        151.22         6.60 o                         
   5   2   6       1683.87       1876.77        39.85 o                         
   6   2   6       4132.95       4377.47        95.81 o                         
   7   2   6        150.75        204.34         9.13 o                         
   8   2   6       2578.36       2722.23        62.30 o                         
   9   2   6         71.70         82.10         9.41 o                         
  10   2   6       2892.56       3117.81        56.01 o                         
  11   2   6          9.54          9.97         3.06 o                         
  12   2   6       1205.09       1295.91        31.50 o                         
  13   2   6          0.00         -2.71         3.45 o                         
   1   3   6        198.14        202.93         6.55 o                         
   2   3   6        277.80        242.66         9.95 o                         
   3   3   6        210.01        211.99        10.81 o                         
   4   3   6        553.11        590.93        60.16 o                         
   5   3   6        442.71        425.14        14.90 o                         
   6   3   6       4253.85       4306.44        71.82 o                         
   7   3   6        207.51        220.03         8.94 o                         
   8   3   6        275.45        255.24        12.24 o                         
   9   3   6         64.83         61.66         9.34 o                         
  10   3   6          0.29         -0.35         6.32 o                         
  11   3   6         56.26         67.29         7.46 o                         
  12   3   6          8.81          4.50         2.68 o                         
   0   4   6       3901.51       4025.19        99.96 o                         
   1   4   6        183.32        157.92         7.15 o                         
   2   4   6         20.98         33.50         3.49 o                         
   3   4   6        122.11        139.61         7.34 o                         
   4   4   6       3628.79       3622.44        50.56 o                         
   5   4   6         53.80         58.38         3.97 o                         
   6   4   6        983.27        962.51        23.86 o                         
   7   4   6          3.19          8.33         4.07 o                         
   8   4   6        809.13        831.10        26.04 o                         
   9   4   6         17.00         11.83         4.44 o                         
  10   4   6        619.38        560.75        32.95 o                         
  11   4   6          0.24         -2.50         3.28 o                         
   1   5   6         61.70         65.86         3.48 o                         
   2   5   6        281.10        269.47         9.74 o                         
   3   5   6         38.61         36.50         3.12 o                         
   4   5   6         46.19         42.56         3.57 o                         
   5   5   6         55.29         53.76         5.99 o                         
   6   5   6        400.04        396.98        12.77 o                         
   7   5   6          2.99          5.56         3.14 o                         
   8   5   6        104.69        102.79        13.99 o                         
   9   5   6         63.52         51.77         7.20 o                         
  10   5   6        216.91        192.10        10.08 o                         
  11   5   6        177.17        138.74         9.66 o                         
   0   6   6        286.52        277.41        18.20 o                         
   1   6   6        473.61        461.44        18.49 o                         
   2   6   6        342.21        373.86        17.02 o                         
   3   6   6         53.88         56.51         4.55 o                         
   4   6   6        490.51        503.73        15.68 o                         
   5   6   6          1.00          1.89         4.02 o                         
   6   6   6        135.94        147.14         8.49 o                         
   7   6   6         78.65         86.13        11.61 o                         
   8   6   6        548.85        509.36        16.48 o                         
   9   6   6         72.55         78.25         6.04 o                         
  10   6   6        229.37        174.51         9.30 o                         
   1   7   6         51.99         56.98         5.18 o                         
   2   7   6        179.54        197.98        13.30 o                         
   3   7   6          2.94          7.24         3.69 o                         
   4   7   6        249.12        273.89        13.59 o                         
   5   7   6          6.87          7.77         4.57 o                         
   6   7   6        178.42        128.11        12.06 o                         
   7   7   6          0.02          4.27         2.96 o                         
   8   7   6        106.15         87.97         8.83 o                         
   0   8   6         73.53         84.55        15.74 o                         
   1   8   6         62.06         72.73         6.61 o                         
   2   8   6        525.63        617.23        30.45 o                         
   3   8   6          0.49         -0.23         4.07 o                         
   4   8   6        234.85        276.69        14.23 o                         
   5   8   6         24.44         28.62         5.72 o                         
   6   8   6         70.13         56.85         5.63 o                         
   1   9   6          0.46          1.23         2.21 o                         
   2   9   6          1.02          2.27         6.08 o                         
   1   1   7      11466.93      10880.98       135.00 o                         
   2   1   7       3065.08       3128.64        41.86 o                         
   3   1   7        645.90        653.59        13.83 o                         
   4   1   7       1021.42       1104.74        24.72 o                         
   5   1   7       9409.68      10025.45       151.76 o                         
   6   1   7         79.13         97.32         6.59 o                         
   7   1   7        648.42        546.55         9.34 o                         
   8   1   7         22.48         26.52         2.33 o                         
   9   1   7       1069.65       1139.82        20.15 o                         
  10   1   7        165.74        154.94         6.37 o                         
  11   1   7        703.24        773.50        17.35 o                         
  12   1   7         81.90         90.94         4.56 o                         
  13   1   7        186.96        188.16         7.99 o                         
   0   2   7       3421.23       3438.34        84.19 o                         
   1   2   7         18.01         17.78         2.94 o                         
   2   2   7       2414.12       2533.51        48.70 o                         
   3   2   7        742.70        805.38        19.20 o                         
   4   2   7        750.18        875.10        20.82 o                         
   5   2   7       1237.81       1373.64        28.90 o                         
   6   2   7        189.13        184.03         8.96 o                         
   7   2   7       1509.37       1519.37        38.55 o                         
   8   2   7        238.12        229.55        14.53 o                         
   9   2   7        197.87        198.70        13.61 o                         
  10   2   7          5.33         12.83         3.41 o                         
  11   2   7         16.86         18.71         4.45 o                         
  12   2   7         81.42         88.29         6.23 o                         
   1   3   7       4383.66       4335.01        64.42 o                         
   2   3   7         15.55         22.70         3.74 o                         
   3   3   7       6591.11       6094.66       128.01 o                         
   4   3   7          0.00         -2.22         3.43 o                         
   5   3   7       1290.49       1282.75        23.29 o                         
   6   3   7          4.01          7.45         3.04 o                         
   7   3   7       2146.43       2105.62        45.90 o                         
   8   3   7         33.32         46.30         6.88 o                         
   9   3   7        252.44        245.48        12.18 o                         
  10   3   7          7.30          4.96         5.76 o                         
  11   3   7        347.62        342.85        15.95 o                         
  12   3   7         45.84         45.34         4.22 o                         
   0   4   7         27.16         24.65         5.25 o                         
   1   4   7         48.21         55.78         4.46 o                         
   2   4   7         50.33         54.77         4.93 o                         
   3   4   7          5.71          6.27         1.79 o                         
   4   4   7          6.06         10.04         2.46 o                         
   5   4   7        149.15        158.92         6.51 o                         
   6   4   7         52.57         59.16         4.48 o                         
   7   4   7          9.24         10.60         4.69 o                         
   8   4   7         27.15         21.42         6.60 o                         
   9   4   7          0.28          2.11         3.66 o                         
  10   4   7          0.00          6.65         5.29 o                         
  11   4   7          7.59          6.60         3.58 o                         
   1   5   7       1498.12       1534.89        24.70 o                         
   2   5   7        124.53        129.52         5.73 o                         
   3   5   7       1607.13       1626.51        27.17 o                         
   4   5   7          5.34          4.36         2.15 o                         
   5   5   7        544.71        578.53        19.52 o                         
   6   5   7          0.12         -2.71         3.56 o                         
   7   5   7        943.40       1004.96        29.66 o                         
   8   5   7         21.38         25.34         8.79 o                         
   9   5   7        222.26        233.07        13.75 o                         
  10   5   7          6.55          4.06         3.11 o                         
   0   6   7          0.01          0.15         4.74 o                         
   1   6   7        139.04        151.25         8.46 o                         
   2   6   7         30.97         37.55         5.98 o                         
   3   6   7         14.77         16.06         3.45 o                         
   4   6   7          7.04          9.16         3.37 o                         
   5   6   7         51.15         44.06         5.28 o                         
   6   6   7         29.25         39.87         6.00 o                         
   7   6   7          3.76          5.43         4.06 o                         
   8   6   7          0.69          3.72         3.07 o                         
   9   6   7         14.00         14.28         3.26 o                         
   1   7   7       1000.37       1130.56        26.49 o                         
   2   7   7          7.64          7.73         3.03 o                         
   3   7   7        422.65        477.43        18.27 o                         
   4   7   7          0.23          1.15         4.93 o                         
   5   7   7        333.63        357.53        20.08 o                         
   6   7   7          1.39         -0.32         4.07 o                         
   7   7   7        191.12        186.13        15.33 o                         
   8   7   7          0.40         -0.35         2.07 o                         
   0   8   7         20.08         21.02         5.47 o                         
   1   8   7          1.40         -1.14         3.59 o                         
   2   8   7         10.74         24.23         4.22 o                         
   3   8   7         15.63         20.69         8.11 o                         
   4   8   7          2.39         12.77         4.02 o                         
   5   8   7          1.17          3.79         3.52 o                         
   6   8   7          2.36          5.84         2.74 o                         
   1   9   7         98.63         92.53         5.30 o                         
   0   0   8       2483.57       2151.27        91.23 o                         
   1   0   8       5787.07       5553.44       112.57 o                         
   2   0   8       5226.75       4845.16        81.37 o                         
   3   0   8       2390.30       2570.56        51.62 o                         
   4   0   8       2492.61       2610.29        58.56 o                         
   5   0   8       6376.37       7549.31       177.76 o                         
   6   0   8       5780.95       6114.85       147.12 o                         
   7   0   8        549.95        618.45        14.40 o                         
   8   0   8        953.32       1016.86        20.29 o                         
   9   0   8       1247.19       1301.48        29.88 o                         
  10   0   8       1351.43       1446.64        36.43 o                         
  11   0   8         17.13         13.23         4.37 o                         
  12   0   8        716.00        743.71        27.51 o                         
  13   0   8          8.19          8.43         2.96 o                         
   1   1   8       3901.88       3685.42        51.40 o                         
   2   1   8         23.59         16.53         2.23 o                         
   3   1   8         12.09          4.93         1.86 o                         
   4   1   8        204.89        204.38         7.96 o                         
   5   1   8        803.20        879.85        18.89 o                         
   6   1   8        153.60        152.42         6.27 o                         
   7   1   8        280.93        304.29         6.59 o                         
   8   1   8         55.12         52.77         3.00 o                         
   9   1   8          0.75          3.03         2.61 o                         
  10   1   8          3.61          3.25         2.54 o                         
  11   1   8         62.96         64.45         4.52 o                         
  12   1   8         10.09         10.24         2.22 o                         
  13   1   8         13.86         15.78         5.01 o                         
   0   2   8        168.70        114.65        11.72 o                         
   1   2   8       3426.65       3369.56        65.17 o                         
   2   2   8          5.50          5.60         1.92 o                         
   3   2   8        240.38        217.75        15.42 o                         
   4   2   8        889.78        842.45        26.58 o                         
   5   2   8        169.94        217.20         9.66 o                         
   6   2   8       3313.89       3423.40        82.44 o                         
   7   2   8        858.45        957.19        24.25 o                         
   8   2   8       1418.68       1498.10        37.55 o                         
   9   2   8          1.34         -1.59         3.65 o                         
  10   2   8       1589.04       1742.77        38.16 o                         
  11   2   8          0.70          3.59         4.34 o                         
  12   2   8        885.43        952.89        27.23 o                         
   1   3   8        120.53        103.59         4.91 o                         
   2   3   8       1575.84       1562.66        35.60 o                         
   3   3   8         38.89         59.37         7.15 o                         
   4   3   8        142.72        128.72        11.43 o                         
   5   3   8         23.08         22.76         2.90 o                         
   6   3   8        796.96        813.68        19.10 o                         
   7   3   8        106.89         99.49         6.89 o                         
   8   3   8        145.99        146.10         8.55 o                         
   9   3   8         56.38         60.44         6.65 o                         
  10   3   8         40.92         35.99         5.84 o                         
  11   3   8        110.72         93.20         9.70 o                         
  12   3   8          0.38         -0.41         2.24 o                         
   0   4   8       3560.33       3561.73        90.80 o                         
   1   4   8         99.11         89.08         5.62 o                         
   2   4   8       1457.30       1421.98        30.88 o                         
   3   4   8       1324.49       1308.33        18.89 o                         
   4   4   8       2166.39       2126.48        31.09 o                         
   5   4   8        119.74        113.59         5.41 o                         
   6   4   8       1078.49       1083.16        25.20 o                         
   7   4   8       1348.78       1421.18        38.37 o                         
   8   4   8        974.63       1036.81        52.80 o                         
   9   4   8          5.45          2.36         3.72 o                         
  10   4   8        391.33        391.63        14.46 o                         
  11   4   8         47.49         45.81        14.51 o                         
   1   5   8        441.88        414.11        10.29 o                         
   2   5   8        145.74        149.65         6.75 o                         
   3   5   8       1761.12       1743.10        26.49 o                         
   4   5   8         29.02         27.51         3.03 o                         
   5   5   8        147.97        140.44         8.12 o                         
   6   5   8         30.03         25.06         5.18 o                         
   7   5   8          0.00          6.24         6.05 o                         
   8   5   8          2.47          7.38         4.72 o                         
   9   5   8         35.76         34.54         4.66 o                         
  10   5   8         19.89         21.53         3.59 o                         
   0   6   8        237.18        222.59        15.49 o                         
   1   6   8        164.33        155.10         7.59 o                         
   2   6   8        306.97        305.06        17.32 o                         
   3   6   8         45.65         40.66         4.19 o                         
   4   6   8        349.58        394.28        14.18 o                         
   5   6   8          3.43         -1.07         4.36 o                         
   6   6   8        232.12        240.26        11.99 o                         
   7   6   8         76.23         88.59         6.95 o                         
   8   6   8        586.90        583.76        30.47 o                         
   9   6   8         48.97         47.51         4.52 o                         
   1   7   8         28.28         39.75         4.95 o                         
   2   7   8         37.70         49.69         5.13 o                         
   3   7   8          8.41         16.86         4.54 o                         
   4   7   8         98.73        103.90         7.96 o                         
   5   7   8          2.44          0.27         3.81 o                         
   6   7   8         96.33        102.85        22.40 o                         
   7   7   8          0.28         -0.25         2.81 o                         
   8   7   8         63.87         57.23         4.08 o                         
   0   8   8        197.29        182.09        19.56 o                         
   1   8   8          0.37         -1.19         2.83 o                         
   2   8   8        470.57        543.94        29.61 o                         
   3   8   8          8.60          8.55         2.94 o                         
   4   8   8        180.22        195.89        11.48 o                         
   5   8   8         52.04         54.77         4.92 o                         
   6   8   8         90.61         78.99        12.37 o                         
   1   1   9       6662.53       6434.15        87.10 o                         
   2   1   9       1543.25       1662.61        24.98 o                         
   3   1   9       4802.44       4254.81        54.51 o                         
   4   1   9        854.78        831.51        17.30 o                         
   5   1   9       4184.10       4199.35        68.21 o                         
   6   1   9         56.53         59.98         2.80 o                         
   7   1   9       1514.27       1494.23        22.48 o                         
   8   1   9         98.57        105.64         4.09 o                         
   9   1   9        639.13        705.72        23.07 o                         
  10   1   9        394.01        369.87         9.18 o                         
  11   1   9        448.64        483.81        13.32 o                         
  12   1   9        249.08        264.92        11.98 o                         
   0   2   9       7040.67       6878.74       161.40 o                         
   1   2   9          0.06          8.30         2.90 o                         
   2   2   9       4026.98       3968.30        68.48 o                         
   3   2   9         23.41         12.70         2.96 o                         
   4   2   9        387.74        382.36        11.61 o                         
   5   2   9         14.79         14.69         4.75 o                         
   6   2   9        107.55        112.79         9.61 o                         
   7   2   9          1.99          8.78         3.82 o                         
   8   2   9         43.28         41.76        11.84 o                         
   9   2   9          0.00          2.20         3.15 o                         
  10   2   9          0.06          2.13         2.86 o                         
  11   2   9          7.44          5.72         4.43 o                         
  12   2   9         34.42         40.99         3.75 o                         
   1   3   9       5197.24       4966.30        85.84 o                         
   2   3   9         63.81         65.69         5.90 o                         
   3   3   9       2217.84       1906.37        48.27 o                         
   4   3   9         51.72         56.44         5.87 o                         
   5   3   9       2746.89       2492.99        41.55 o                         
   6   3   9         12.70         10.37         4.03 o                         
   7   3   9        893.18        856.69        21.69 o                         
   8   3   9          0.67          4.51         4.53 o                         
   9   3   9        370.69        397.25        15.63 o                         
  10   3   9         17.85         15.44         4.46 o                         
  11   3   9        467.32        515.38        23.52 o                         
  12   3   9         29.33         27.71         3.78 o                         
   0   4   9         99.47         97.01         8.76 o                         
   1   4   9        289.85        282.35        10.04 o                         
   2   4   9        208.07        207.39         6.59 o                         
   3   4   9        142.60        129.89         4.91 o                         
   4   4   9         21.14         21.83         2.80 o                         
   5   4   9        138.88        133.86         6.45 o                         
   6   4   9         26.90         26.07         5.03 o                         
   7   4   9         16.42         20.60         5.60 o                         
   8   4   9          2.98         11.09         5.96 o                         
   9   4   9         70.78         48.95         5.81 o                         
  10   4   9          1.61          1.57         2.98 o                         
  11   4   9          4.62          4.44         4.20 o                         
   1   5   9        913.08        868.15        17.10 o                         
   2   5   9          5.37          8.04         2.13 o                         
   3   5   9       1317.33       1333.00        21.60 o                         
   4   5   9         37.57         29.90         3.30 o                         
   5   5   9        600.62        568.50        17.68 o                         
   6   5   9          4.95         -2.53         3.87 o                         
   7   5   9        426.20        426.26        19.88 o                         
   8   5   9         49.80         50.82         6.92 o                         
   9   5   9        289.59        296.11        11.68 o                         
  10   5   9         38.84         32.25         3.34 o                         
   0   6   9          8.38         12.02         6.49 o                         
   1   6   9         29.71         38.43         5.60 o                         
   2   6   9         73.24         61.39         6.64 o                         
   3   6   9          0.22          1.97         3.38 o                         
   4   6   9         37.65         42.65         4.61 o                         
   5   6   9         16.15         11.14         3.93 o                         
   6   6   9         43.95         38.42         6.21 o                         
   7   6   9         13.39          9.45         3.60 o                         
   8   6   9          4.48          5.66         3.50 o                         
   9   6   9          0.65          0.29         2.32 o                         
   1   7   9        322.89        341.56        13.25 o                         
   2   7   9          3.31          1.79         2.88 o                         
   3   7   9        648.88        709.66        25.58 o                         
   4   7   9          2.10          0.52         3.57 o                         
   5   7   9        228.18        224.17        10.56 o                         
   6   7   9          9.44         11.36         3.65 o                         
   7   7   9        126.41        119.65         8.37 o                         
   8   7   9          0.16         -2.14         3.21 o                         
   0   8   9          0.52         -0.76         3.14 o                         
   1   8   9          0.09         -0.71         2.71 o                         
   2   8   9          2.38          9.50         2.93 o                         
   3   8   9          0.11         -1.41         2.49 o                         
   4   8   9          0.15          3.37         3.11 o                         
   5   8   9         19.32         18.82         3.81 o                         
   0   0  10      38724.80      35414.64      1366.32 o                         
   1   0  10      10178.65      11163.01       221.23 o                         
   2   0  10       4264.59       3859.39        72.91 o                         
   3   0  10       1117.51       1181.56        26.19 o                         
   4   0  10       9228.28       9693.56       197.23 o                         
   5   0  10       5185.45       5319.28       169.34 o                         
   6   0  10       3593.88       3623.38        58.47 o                         
   7   0  10       1333.30       1427.80        26.10 o                         
   8   0  10        187.96        187.45         7.51 o                         
   9   0  10       1094.77       1061.85        28.81 o                         
  10   0  10        100.41        119.42         6.92 o                         
  11   0  10          0.16         -2.60         4.39 o                         
  12   0  10        184.13        203.83        12.00 o                         
   1   1  10       2328.33       2217.71        38.15 o                         
   2   1  10        113.27        116.74         5.99 o                         
   3   1  10         94.98         94.54         4.56 o                         
   4   1  10       1247.64       1284.13        21.92 o                         
   5   1  10        279.17        250.51         9.17 o                         
   6   1  10        105.68         96.38         3.37 o                         
   7   1  10        129.08        137.75         5.41 o                         
   8   1  10         81.27         77.15         4.37 o                         
   9   1  10          6.11          2.06         2.48 o                         
  10   1  10        141.77        127.62         5.45 o                         
  11   1  10        264.91        263.47         7.89 o                         
  12   1  10         72.73         72.72         4.01 o                         
   0   2  10       5478.59       4970.87       120.46 o                         
   1   2  10       1512.09       1551.72        38.94 o                         
   2   2  10       3994.81       3641.30        59.66 o                         
   3   2  10        519.67        521.47        15.64 o                         
   4   2  10       2683.18       2675.78        54.42 o                         
   5   2  10        133.72        121.64         6.93 o                         
   6   2  10       1725.88       1719.06        34.93 o                         
   7   2  10        711.67        736.98        21.02 o                         
   8   2  10        791.33        843.40        25.45 o                         
   9   2  10         25.66         14.15         4.07 o                         
  10   2  10        252.03        290.67        10.10 o                         
  11   2  10          0.00          2.88         4.19 o                         
  12   2  10        211.98        208.07        13.84 o                         
   1   3  10         48.53         45.11         4.84 o                         
   2   3  10        171.08        163.44        11.36 o                         
   3   3  10          0.01          5.87         5.94 o                         
   4   3  10         15.23         11.76         3.33 o                         
   5   3  10         63.86         65.49         4.85 o                         
   6   3  10          2.33          4.25         3.45 o                         
   7   3  10         34.97         55.36         5.94 o                         
   8   3  10          3.36          3.38         4.55 o                         
   9   3  10        104.34         95.47         7.69 o                         
  10   3  10         37.98         30.96         4.70 o                         
  11   3  10        349.71        308.56        16.66 o                         
  12   3  10         99.06         81.36        10.44 o                         
   0   4  10       2350.87       2305.11        61.40 o                         
   1   4  10          0.01          2.99         2.69 o                         
   2   4  10       6559.60       6469.52        90.14 o                         
   3   4  10       1356.51       1336.25        22.61 o                         
   4   4  10       1510.98       1457.54        23.85 o                         
   5   4  10        480.98        485.23        12.57 o                         
   6   4  10        841.22        829.71        26.30 o                         
   7   4  10       1243.17       1147.52        32.61 o                         
   8   4  10        426.67        405.20        19.19 o                         
   9   4  10          1.78          0.93         4.30 o                         
  10   4  10        176.24        187.09         9.06 o                         
  11   4  10         35.85         34.71         5.66 o                         
   1   5  10        656.56        614.57        16.68 o                         
   2   5  10        210.62        209.79         6.60 o                         
   3   5  10       1228.93       1210.12        20.23 o                         
   4   5  10         72.95         71.78         6.56 o                         
   5   5  10        178.80        184.48         9.25 o                         
   6   5  10        142.11        131.39         9.00 o                         
   7   5  10          4.62          8.89         5.55 o                         
   8   5  10         93.53         96.31        10.71 o                         
   9   5  10         47.97         49.94         5.56 o                         
  10   5  10         11.72          5.36         2.56 o                         
   0   6  10        474.15        439.41        22.21 o                         
   1   6  10        193.22        193.28         9.57 o                         
   2   6  10        515.03        520.30        17.16 o                         
   3   6  10          1.57          8.33         3.15 o                         
   4   6  10        508.95        520.45        15.21 o                         
   5   6  10         97.39         96.34         7.74 o                         
   6   6  10        291.94        298.36        12.86 o                         
   7   6  10          5.46         13.53         3.74 o                         
   8   6  10        105.98        105.80         7.26 o                         
   9   6  10          0.85         -2.02         2.18 o                         
   1   7  10          5.12          4.17         3.29 o                         
   2   7  10          2.53          1.59         2.75 o                         
   3   7  10         54.13         64.19         7.96 o                         
   4   7  10         30.27         34.09         5.08 o                         
   5   7  10          1.29          6.10         3.41 o                         
   6   7  10          2.99          3.74         3.16 o                         
   7   7  10         12.14         15.16         2.60 o                         
   0   8  10        229.66        255.99        15.45 o                         
   1   8  10         18.73         24.64         3.74 o                         
   2   8  10        244.20        259.84         9.56 o                         
   3   8  10          1.63         -1.27         3.19 o                         
   4   8  10        321.62        309.39        11.41 o                         
   5   8  10        111.43         87.53        10.23 o                         
   1   1  11        145.04         85.91         6.10 o                         
   2   1  11         75.68         68.42         3.95 o                         
   3   1  11       7144.96       7063.13        97.55 o                         
   4   1  11        534.73        549.02        15.49 o                         
   5   1  11       1242.94       1202.86        16.39 o                         
   6   1  11        112.76         99.24         3.86 o                         
   7   1  11       1093.06       1172.86        16.14 o                         
   8   1  11        121.74        144.23         5.59 o                         
   9   1  11        240.35        252.82         9.90 o                         
  10   1  11        220.28        219.17         7.59 o                         
  11   1  11       1441.83       1454.95        29.23 o                         
  12   1  11         20.39         19.62         2.52 o                         
   0   2  11       1938.83       1917.45        57.67 o                         
   1   2  11       1989.81       2083.43        49.84 o                         
   2   2  11        346.24        316.54        11.49 o                         
   3   2  11        132.51        127.62         7.94 o                         
   4   2  11          0.02          3.41         2.93 o                         
   5   2  11         98.10         98.52         6.39 o                         
   6   2  11         14.53         21.94         4.05 o                         
   7   2  11        790.70        718.26        20.79 o                         
   8   2  11          3.97          3.09         3.58 o                         
   9   2  11        643.18        588.99        17.63 o                         
  10   2  11         17.77         23.74         3.59 o                         
  11   2  11          6.15          7.38         3.14 o                         
  12   2  11          2.17          3.38         3.19 o                         
   1   3  11       2350.36       2232.33        48.14 o                         
   2   3  11         68.96         69.11         6.93 o                         
   3   3  11        212.10        171.70         6.81 o                         
   4   3  11         40.23         41.57         3.47 o                         
   5   3  11       3111.25       2973.03        54.17 o                         
   6   3  11         18.88         18.64         3.87 o                         
   7   3  11        262.77        289.70        11.93 o                         
   8   3  11          0.43         -2.23         4.31 o                         
   9   3  11        730.20        727.08        22.33 o                         
  10   3  11          2.22          5.24         3.47 o                         
  11   3  11        427.07        409.23        15.13 o                         
   0   4  11        434.94        418.11        15.18 o                         
   1   4  11        623.13        653.46        17.37 o                         
   2   4  11        172.91        178.41         6.94 o                         
   3   4  11         23.06         22.41         3.80 o                         
   4   4  11         13.01         15.09         2.94 o                         
   5   4  11        517.64        463.92        13.04 o                         
   6   4  11         56.98         63.37         7.31 o                         
   7   4  11          1.02         -0.09         4.31 o                         
   8   4  11         37.28         32.05         6.36 o                         
   9   4  11         26.77         14.34         4.89 o                         
  10   4  11         17.67         19.40         4.18 o                         
  11   4  11          2.97          3.28         2.01 o                         
   1   5  11        909.47        895.96        31.43 o                         
   2   5  11         12.31         16.08         2.48 o                         
   3   5  11         92.06         93.69         4.63 o                         
   4   5  11         13.31          8.70         2.90 o                         
   5   5  11        351.57        378.09        14.14 o                         
   6   5  11          7.03          3.03         3.95 o                         
   7   5  11        691.03        711.81        27.49 o                         
   8   5  11         40.99         37.06         5.72 o                         
   9   5  11        561.24        466.32        17.70 o                         
  10   5  11         13.90         10.20         3.37 o                         
   0   6  11         47.98         43.25        16.72 o                         
   1   6  11          7.38          6.52         3.29 o                         
   2   6  11          2.66          5.14         3.27 o                         
   3   6  11         49.10         55.43         5.05 o                         
   4   6  11          0.96          2.18         2.97 o                         
   5   6  11         88.18         97.62         7.91 o                         
   6   6  11         37.71         48.85         5.58 o                         
   7   6  11         71.30         62.84         8.35 o                         
   8   6  11         20.44         21.59         3.91 o                         
   9   6  11          5.48          3.86         1.84 o                         
   1   7  11        299.53        311.72        13.51 o                         
   2   7  11         20.16         23.44         3.47 o                         
   3   7  11        221.58        221.25        14.35 o                         
   4   7  11         46.37         47.69         8.99 o                         
   5   7  11          5.10          7.13         3.05 o                         
   6   7  11          4.55          6.58         2.62 o                         
   7   7  11        540.01        438.53        17.06 o                         
   0   8  11          2.11          6.79         3.53 o                         
   1   8  11         27.59         26.19         2.96 o                         
   2   8  11          0.00          2.88         2.22 o                         
   3   8  11         11.40         12.79         4.37 o                         
   4   8  11          2.38          6.00         2.40 o                         
   0   0  12      51208.35      52066.30      2010.08 o                         
   1   0  12        580.67        679.78        27.93 o                         
   2   0  12       5213.15       5054.25        89.10 o                         
   3   0  12         49.43         68.24         5.76 o                         
   4   0  12       7152.94       7046.92       133.44 o                         
   5   0  12         88.69         98.90         5.50 o                         
   6   0  12       1414.88       1428.14        23.72 o                         
   7   0  12       2087.84       2138.37        34.97 o                         
   8   0  12        367.22        348.14        11.31 o                         
   9   0  12        950.81        910.91        32.16 o                         
  10   0  12         17.91         15.91         4.88 o                         
  11   0  12         39.58         33.56         6.13 o                         
  12   0  12          5.95          7.83         3.47 o                         
   1   1  12          0.01          2.95         2.40 o                         
   2   1  12         51.29         60.41         3.46 o                         
   3   1  12       3146.27       3172.07        46.37 o                         
   4   1  12        887.73        843.71        24.03 o                         
   5   1  12          9.75          9.13         1.85 o                         
   6   1  12         60.76         54.29         2.82 o                         
   7   1  12         16.23         13.87         2.19 o                         
   8   1  12         15.01         14.78         2.62 o                         
   9   1  12         86.53         78.69         5.69 o                         
  10   1  12        214.33        196.36         6.63 o                         
  11   1  12          0.07         -1.61         2.40 o                         
  12   1  12         46.39         54.81         3.18 o                         
   0   2  12      10291.25       9867.58       406.53 o                         
   1   2  12         16.30         21.84         3.81 o                         
   2   2  12       6574.93       6090.50       126.75 o                         
   3   2  12       1635.52       1744.59        48.83 o                         
   4   2  12       2658.72       2500.76        43.82 o                         
   5   2  12         84.73         77.57         6.20 o                         
   6   2  12       1011.93        935.99        21.32 o                         
   7   2  12         14.26          4.65         4.38 o                         
   8   2  12        582.13        640.96        18.76 o                         
   9   2  12        612.62        614.45        18.05 o                         
  10   2  12         45.49         49.50         4.81 o                         
  11   2  12         54.50         52.43         7.31 o                         
  12   2  12         40.26         42.63         4.59 o                         
   1   3  12       2441.40       2569.26        54.57 o                         
   2   3  12        213.21        188.69         7.61 o                         
   3   3  12       1321.60       1358.53        25.62 o                         
   4   3  12        207.01        197.24         7.40 o                         
   5   3  12         42.65         48.88         4.54 o                         
   6   3  12         29.40         26.17         4.55 o                         
   7   3  12        227.16        195.29         9.87 o                         
   8   3  12          0.03          6.38         5.22 o                         
   9   3  12          5.88          7.22         3.71 o                         
  10   3  12        124.13        121.61         8.53 o                         
  11   3  12         47.98         37.54         4.14 o                         
   0   4  12       1839.38       1863.79        66.42 o                         
   1   4  12        140.49        140.59         6.58 o                         
   2   4  12       6674.43       6537.14       103.59 o                         
   3   4  12          5.04          5.75         2.83 o                         
   4   4  12       1345.24       1283.50        23.88 o                         
   5   4  12         54.51         44.45         4.46 o                         
   6   4  12        944.97        955.31        31.78 o                         
   7   4  12         57.25         38.15         5.70 o                         
   8   4  12        197.74        206.60        12.89 o                         
   9   4  12         37.83         38.25         5.54 o                         
  10   4  12         49.89         47.55         4.98 o                         
   1   5  12         15.76         13.07         3.43 o                         
   2   5  12        442.85        422.22        10.76 o                         
   3   5  12        418.21        417.84        12.55 o                         
   4   5  12        175.08        176.43         7.51 o                         
   5   5  12         89.51         97.50         6.79 o                         
   6   5  12        356.02        342.35        11.50 o                         
   7   5  12        317.79        282.33        12.96 o                         
   8   5  12        155.81        137.72        11.66 o                         
   9   5  12          2.89          3.73         3.23 o                         
  10   5  12         16.68         12.00         3.08 o                         
   0   6  12        488.54        455.85        15.69 o                         
   1   6  12          5.54          6.94         3.31 o                         
   2   6  12        533.49        538.43        17.54 o                         
   3   6  12          8.45          7.08         2.91 o                         
   4   6  12        409.18        431.53        13.78 o                         
   5   6  12        504.74        498.92        15.66 o                         
   6   6  12        386.90        389.32        14.45 o                         
   7   6  12        181.57        165.95         8.21 o                         
   8   6  12         53.52         43.95         4.44 o                         
   1   7  12         43.14         45.25         4.32 o                         
   2   7  12         10.74         12.53         2.87 o                         
   3   7  12          0.56          5.76         8.71 o                         
   4   7  12         86.58         99.46         7.82 o                         
   5   7  12         51.04         54.44         4.76 o                         
   6   7  12         23.65         21.44         2.98 o                         
   7   7  12          4.98          6.31         3.62 o                         
   0   8  12        189.33        200.77        11.01 o                         
   1   8  12          0.06          3.68         2.23 o                         
   2   8  12        137.48        125.63         7.07 o                         
   3   8  12         28.26         23.45         3.28 o                         
   4   8  12        184.18        165.89         7.18 o                         
   1   1  13       9580.88       9487.99       156.29 o                         
   2   1  13        406.76        400.24        11.68 o                         
   3   1  13       2246.71       2074.83        43.99 o                         
   4   1  13        301.27        283.63         6.49 o                         
   5   1  13        829.93        814.95        12.54 o                         
   6   1  13          5.25          6.72         1.77 o                         
   7   1  13       2224.27       2163.16        26.71 o                         
   8   1  13         47.00         51.44         4.07 o                         
   9   1  13        597.14        611.85        15.07 o                         
  10   1  13          4.18          2.09         2.37 o                         
  11   1  13          3.01          4.46         2.31 o                         
  12   1  13          1.12         -0.76         1.81 o                         
   0   2  13        472.69        443.79        25.17 o                         
   1   2  13        874.09        939.52        32.01 o                         
   2   2  13        452.02        434.96        16.46 o                         
   3   2  13        173.48        185.99         7.15 o                         
   4   2  13          9.22         12.37         3.38 o                         
   5   2  13        281.86        267.55        11.34 o                         
   6   2  13         37.91         34.40         4.60 o                         
   7   2  13          0.01         -4.48         4.48 o                         
   8   2  13         85.14         92.30         8.42 o                         
   9   2  13          4.46          8.14         3.52 o                         
  10   2  13          4.17          0.43         3.01 o                         
  11   2  13         58.97         43.00         4.77 o                         
   1   3  13       4063.44       3907.91        56.80 o                         
   2   3  13        371.14        343.09        10.06 o                         
   3   3  13       2075.28       2001.83        32.86 o                         
   4   3  13        254.75        268.41         9.31 o                         
   5   3  13       1346.55       1244.02        34.25 o                         
   6   3  13         49.35         52.60         7.31 o                         
   7   3  13       1079.11       1105.31        40.06 o                         
   8   3  13         52.03         40.39         5.77 o                         
   9   3  13         68.69         89.31         8.08 o                         
  10   3  13         21.07         23.38         4.35 o                         
  11   3  13        174.57        170.60        13.13 o                         
   0   4  13        202.10        205.16        16.25 o                         
   1   4  13         12.94         10.22         3.41 o                         
   2   4  13        123.03        109.26         6.24 o                         
   3   4  13        691.39        686.64        19.71 o                         
   4   4  13         16.49         19.50         2.97 o                         
   5   4  13        193.54        191.94        11.12 o                         
   6   4  13        100.15        111.89        10.57 o                         
   7   4  13          0.48         -3.24         4.19 o                         
   8   4  13        322.42        294.93        14.98 o                         
   9   4  13         92.48         79.50         6.33 o                         
  10   4  13         46.80         34.30         3.79 o                         
   1   5  13        874.13        916.41        28.50 o                         
   2   5  13         51.64         39.19         4.82 o                         
   3   5  13       1158.77       1261.65        26.82 o                         
   4   5  13         33.32         26.39         3.64 o                         
   5   5  13       1056.70       1102.31        27.05 o                         
   6   5  13          0.02         -0.98         2.90 o                         
   7   5  13        109.12        134.45         8.48 o                         
   8   5  13          3.58          0.15         3.16 o                         
   9   5  13        161.73        163.98        11.26 o                         
   0   6  13        182.86        188.49         9.38 o                         
   1   6  13          0.48          2.08         3.08 o                         
   2   6  13         14.92         17.32         4.18 o                         
   3   6  13          6.69          3.23         2.79 o                         
   4   6  13         35.99         35.23         3.79 o                         
   5   6  13          3.70          1.14         2.89 o                         
   6   6  13         13.03         14.78         3.26 o                         
   7   6  13          4.54          8.27         3.64 o                         
   8   6  13         57.06         39.93         4.05 o                         
   1   7  13        322.99        360.30        11.40 o                         
   2   7  13         94.14        100.83         5.05 o                         
   3   7  13        544.71        589.36        16.98 o                         
   4   7  13        166.64        163.23         7.70 o                         
   5   7  13        368.13        344.03        28.11 o                         
   6   7  13          7.61          4.12         2.03 o                         
   0   8  13          7.97         11.71         3.40 o                         
   1   8  13         38.56         37.71         3.86 o                         
   2   8  13          0.06          4.10         2.03 o                         
   3   8  13         33.55         32.41         3.36 o                         
   0   0  14       7250.23       7041.77       291.10 o                         
   1   0  14       2990.67       3218.84       102.05 o                         
   2   0  14       5159.53       5100.20       113.56 o                         
   3   0  14         22.65         17.52         4.05 o                         
   4   0  14       3496.18       3325.94        57.99 o                         
   5   0  14        422.35        444.40        12.60 o                         
   6   0  14        476.08        467.35        12.24 o                         
   7   0  14        763.71        814.16        22.39 o                         
   8   0  14        531.11        500.39        17.18 o                         
   9   0  14        134.37        124.15         8.72 o                         
  10   0  14        210.91        211.22        11.46 o                         
  11   0  14        169.64        179.96         9.71 o                         
   1   1  14         53.04         67.47         7.56 o                         
   2   1  14         91.24         80.82         5.61 o                         
   3   1  14        703.79        658.48        12.61 o                         
   4   1  14         92.56         87.81         3.63 o                         
   5   1  14        123.06        109.49         4.07 o                         
   6   1  14         63.76         58.79         3.10 o                         
   7   1  14          1.91         -0.17         2.60 o                         
   8   1  14          9.51         10.58         3.02 o                         
   9   1  14        116.19        104.78         5.26 o                         
  10   1  14          5.70          3.05         2.66 o                         
  11   1  14        165.30        181.01         9.79 o                         
   0   2  14       3323.28       3109.68       102.46 o                         
   1   2  14         87.06         56.71         5.17 o                         
   2   2  14       2666.88       2444.10        37.18 o                         
   3   2  14         84.45         75.72         4.69 o                         
   4   2  14       2098.93       2004.68        38.19 o                         
   5   2  14       1202.04       1242.94        28.23 o                         
   6   2  14        573.31        565.48        16.43 o                         
   7   2  14         27.15         22.47         5.08 o                         
   8   2  14        333.01        372.80        13.30 o                         
   9   2  14         51.92         63.24         5.43 o                         
  10   2  14        260.18        257.68        10.91 o                         
  11   2  14          0.00          0.03         3.63 o                         
   1   3  14       1532.17       1447.11        24.85 o                         
   2   3  14         43.76         45.64         4.04 o                         
   3   3  14         11.77         10.05         2.87 o                         
   4   3  14         49.70         48.98         4.47 o                         
   5   3  14        639.46        591.37        15.65 o                         
   6   3  14         85.87         76.40         8.21 o                         
   7   3  14         51.45         46.44         7.38 o                         
   8   3  14         15.33         19.84         5.44 o                         
   9   3  14        288.33        293.36        14.08 o                         
  10   3  14          3.09          3.16         2.83 o                         
  11   3  14          8.10          9.04         1.96 o                         
   0   4  14       1600.55       1565.79        46.16 o                         
   1   4  14         81.19         84.54         6.90 o                         
   2   4  14       1953.34       1952.65        36.83 o                         
   3   4  14         98.49         94.56         5.75 o                         
   4   4  14       1008.84       1005.41        22.92 o                         
   5   4  14        129.18        119.68         7.98 o                         
   6   4  14        745.24        761.97        21.78 o                         
   7   4  14         22.95         24.74         4.54 o                         
   8   4  14        152.42        143.71         7.73 o                         
   9   4  14        174.79        158.54         8.09 o                         
  10   4  14        102.13         78.67         5.11 o                         
   1   5  14         22.05         16.14         6.27 o                         
   2   5  14          9.58         13.22         3.25 o                         
   3   5  14         16.88         21.72         3.63 o                         
   4   5  14        147.17        154.39         7.29 o                         
   5   5  14         31.48         31.87         5.35 o                         
   6   5  14        220.19        224.86        14.25 o                         
   7   5  14         47.12         32.07         5.39 o                         
   8   5  14          7.60          6.42         3.05 o                         
   9   5  14          2.13          1.91         2.23 o                         
   0   6  14        267.56        236.88        12.13 o                         
   1   6  14        107.57        105.02         6.25 o                         
   2   6  14        430.24        447.46        12.55 o                         
   3   6  14        151.59        164.07         7.24 o                         
   4   6  14        130.52        134.41         8.20 o                         
   5   6  14         20.09         17.33         3.61 o                         
   6   6  14        327.25        325.11        10.40 o                         
   7   6  14         25.99         24.66         3.97 o                         
   8   6  14        142.88        110.26         8.36 o                         
   1   7  14        193.56        211.66         8.17 o                         
   2   7  14          1.07          1.77         2.11 o                         
   3   7  14         86.83         77.50         5.27 o                         
   4   7  14         24.49         26.98         3.37 o                         
   5   7  14          4.76          6.11         2.78 o                         
   6   7  14         20.57         21.28         4.11 o                         
   0   8  14        240.80        224.18        10.82 o                         
   1   8  14          0.51          2.32         1.64 o                         
   2   8  14         67.17         60.25         3.64 o                         
   1   1  15        792.75        748.22        20.36 o                         
   2   1  15        375.21        354.97         8.39 o                         
   3   1  15        270.22        274.26         7.05 o                         
   4   1  15        382.08        388.36         8.23 o                         
   5   1  15        438.63        444.25         8.70 o                         
   6   1  15        222.79        204.68         5.39 o                         
   7   1  15       2350.29       2545.05        41.26 o                         
   8   1  15         32.35         34.02         3.55 o                         
   9   1  15        532.85        550.67        13.43 o                         
  10   1  15          0.02         -2.29         2.29 o                         
  11   1  15        546.38        514.95        12.78 o                         
   0   2  15        568.50        554.37        23.14 o                         
   1   2  15        297.21        302.55         9.89 o                         
   2   2  15        223.12        184.12         6.70 o                         
   3   2  15        448.79        429.89        13.04 o                         
   4   2  15          5.27          5.13         3.49 o                         
   5   2  15        487.50        492.58        14.53 o                         
   6   2  15        129.24        128.16         8.90 o                         
   7   2  15          0.00          0.16         4.73 o                         
   8   2  15        193.12        193.32         9.27 o                         
   9   2  15         54.14         46.95         4.35 o                         
  10   2  15          1.66          3.16         3.36 o                         
  11   2  15          8.33          1.15         3.37 o                         
   1   3  15        356.33        350.22         9.45 o                         
   2   3  15         72.73         62.40         4.64 o                         
   3   3  15        507.51        493.58        13.44 o                         
   4   3  15        422.37        451.39        14.74 o                         
   5   3  15        697.62        705.49        23.03 o                         
   6   3  15         31.21         39.18         5.09 o                         
   7   3  15        339.80        354.06        14.87 o                         
   8   3  15         11.49         12.47         3.90 o                         
   9   3  15       1290.14       1286.74        32.49 o                         
  10   3  15         32.99         37.59         4.01 o                         
   0   4  15          7.50         10.62         4.58 o                         
   1   4  15        618.61        644.66        23.77 o                         
   2   4  15         10.22          8.72         3.11 o                         
   3   4  15         25.36         16.87         3.93 o                         
   4   4  15          3.53          3.16         3.07 o                         
   5   4  15         64.17         71.14         8.74 o                         
   6   4  15        229.36        220.60        10.41 o                         
   7   4  15          4.18          5.41         2.98 o                         
   8   4  15        261.67        249.28         9.78 o                         
   9   4  15         29.43         34.02         4.03 o                         
  10   4  15          3.94          6.25         2.28 o                         
   1   5  15         54.43         59.86         6.36 o                         
   2   5  15        153.49        151.08         6.92 o                         
   3   5  15        434.12        489.75        13.85 o                         
   4   5  15          0.22         -1.84         2.97 o                         
   5   5  15        372.64        380.12        12.80 o                         
   6   5  15         16.59         16.12         3.48 o                         
   7   5  15        133.31        118.85         8.07 o                         
   8   5  15          0.12          0.49         3.00 o                         
   9   5  15        267.02        204.58        15.08 o                         
   0   6  15        302.44        307.14        12.06 o                         
   1   6  15         74.80         81.98         5.81 o                         
   2   6  15         23.51         27.84         3.50 o                         
   3   6  15         26.62         27.71         3.15 o                         
   4   6  15          4.22          0.70         3.39 o                         
   5   6  15          3.72         -0.26         2.73 o                         
   6   6  15         17.14         15.22         2.92 o                         
   7   6  15         18.84         12.23         3.07 o                         
   1   7  15         19.90         27.85         3.18 o                         
   2   7  15         55.89         62.45         4.58 o                         
   3   7  15        257.20        238.64        13.77 o                         
   4   7  15         77.60         86.73         8.75 o                         
   5   7  15        144.40        142.42         8.58 o                         
   0   8  15          2.93          5.92         2.61 o                         
   1   8  15        111.41        103.96         9.20 o                         
   0   0  16        354.37        372.31        14.64 o                         
   1   0  16          3.23          3.52         2.70 o                         
   2   0  16       3620.12       3525.84        68.73 o                         
   3   0  16        258.33        242.02        12.50 o                         
   4   0  16       5449.71       5616.48        86.44 o                         
   5   0  16       7869.26       7900.66       136.34 o                         
   6   0  16        404.73        424.46        18.13 o                         
   7   0  16          0.23          2.09         4.06 o                         
   8   0  16        280.91        297.90        17.95 o                         
   9   0  16        181.36        178.55        21.12 o                         
  10   0  16        361.17        400.45        14.05 o                         
  11   0  16          1.12         -0.66         2.71 o                         
   1   1  16        111.54        101.29         4.01 o                         
   2   1  16         17.47         19.15         2.45 o                         
   3   1  16        245.14        228.21         6.62 o                         
   4   1  16        247.34        223.69         6.11 o                         
   5   1  16        517.15        475.64        10.34 o                         
   6   1  16        449.34        437.54        11.42 o                         
   7   1  16        538.93        559.33        13.27 o                         
   8   1  16         16.07         17.82         3.15 o                         
   9   1  16         71.76         91.46         5.00 o                         
  10   1  16         43.59         42.85         3.47 o                         
  11   1  16          1.51          0.08         2.74 o                         
   0   2  16        198.27        157.20        11.14 o                         
   1   2  16         56.12         56.45         4.61 o                         
   2   2  16       1892.54       1858.56        32.32 o                         
   3   2  16       1421.43       1351.44        25.42 o                         
   4   2  16       2137.11       2115.18        48.21 o                         
   5   2  16       4008.21       4150.54        77.16 o                         
   6   2  16        855.66        878.54        23.21 o                         
   7   2  16       1226.38       1326.23        35.10 o                         
   8   2  16        150.87        142.33         7.37 o                         
   9   2  16        253.75        227.75        10.28 o                         
  10   2  16        388.81        404.36        20.47 o                         
   1   3  16        581.32        558.79        15.61 o                         
   2   3  16        503.84        503.76        13.02 o                         
   3   3  16        541.00        530.76        13.68 o                         
   4   3  16         82.71         73.91         6.27 o                         
   5   3  16       1023.05        962.01        28.41 o                         
   6   3  16        235.44        212.56        11.26 o                         
   7   3  16        708.65        742.52        23.30 o                         
   8   3  16         16.06         13.51         4.05 o                         
   9   3  16        131.42        140.10         7.74 o                         
  10   3  16        228.55        214.25        11.07 o                         
   0   4  16       2369.84       2372.37        81.54 o                         
   1   4  16         37.40         43.33         5.63 o                         
   2   4  16        785.77        897.04        27.65 o                         
   3   4  16        876.78        916.06        23.78 o                         
   4   4  16        422.01        399.30        13.90 o                         
   5   4  16         35.15         40.85         5.81 o                         
   6   4  16        765.52        797.01        24.52 o                         
   7   4  16        397.50        376.84        12.77 o                         
   8   4  16        317.50        346.55        19.76 o                         
   9   4  16         15.16          8.10         2.65 o                         
   1   5  16          0.25          6.17         3.81 o                         
   2   5  16        265.93        269.42        10.43 o                         
   3   5  16        160.32        162.78         7.46 o                         
   4   5  16         29.73         38.05         4.41 o                         
   5   5  16          5.77          6.39         2.76 o                         
   6   5  16          5.67          4.58         3.07 o                         
   7   5  16          3.04          3.71         2.48 o                         
   8   5  16          0.86          1.34         2.35 o                         
   0   6  16       1221.38       1274.22        36.79 o                         
   1   6  16        554.88        603.05        16.14 o                         
   2   6  16        255.05        281.13         9.89 o                         
   3   6  16        205.81        222.02         8.13 o                         
   4   6  16        147.77        154.72         7.06 o                         
   5   6  16         33.73         27.65         3.63 o                         
   6   6  16        124.12        119.57         5.97 o                         
   7   6  16        115.52         96.90        16.15 o                         
   1   7  16        317.17        323.51         9.77 o                         
   2   7  16          7.62          8.05         1.94 o                         
   3   7  16         48.67         39.89         4.13 o                         
   4   7  16         28.73         21.74         3.22 o                         
   5   7  16         34.50         30.36         4.27 o                         
   1   1  17       1290.87       1223.28        16.95 o                         
   2   1  17        120.60        115.48         5.06 o                         
   3   1  17       3681.51       3629.74        43.92 o                         
   4   1  17         11.61          8.93         2.59 o                         
   5   1  17       3761.68       3842.83        60.22 o                         
   6   1  17       2305.68       2381.97        35.37 o                         
   7   1  17          1.83          0.85         2.35 o                         
   8   1  17          0.07          0.71         2.53 o                         
   9   1  17        472.86        521.35        14.18 o                         
  10   1  17         77.59         75.26         4.14 o                         
   0   2  17        597.09        585.13        23.79 o                         
   1   2  17          1.00          5.22         3.91 o                         
   2   2  17         84.90         86.20         6.36 o                         
   3   2  17       1416.42       1373.45        30.57 o                         
   4   2  17       1795.37       1850.34        44.65 o                         
   5   2  17       1112.38       1138.94        73.88 o                         
   6   2  17        525.83        535.04        18.96 o                         
   7   2  17         98.96        107.54         7.28 o                         
   8   2  17          9.82         11.12         3.36 o                         
   9   2  17          0.00         -2.02         3.49 o                         
  10   2  17          2.82          2.95         3.48 o                         
   1   3  17       1274.78       1253.69        22.71 o                         
   2   3  17          0.20         -0.73         2.50 o                         
   3   3  17       3626.49       3810.85        64.85 o                         
   4   3  17        272.78        273.26        13.05 o                         
   5   3  17        208.47        204.48        13.09 o                         
   6   3  17         57.85         54.05         7.35 o                         
   7   3  17       1058.91       1162.67        30.98 o                         
   8   3  17        245.32        265.08        14.26 o                         
   9   3  17         48.53         53.07         4.69 o                         
  10   3  17         20.10          9.54         2.23 o                         
   0   4  17       1194.46       1229.73        61.23 o                         
   1   4  17         96.46        111.86         7.19 o                         
   2   4  17        176.95        176.55         9.28 o                         
   3   4  17        139.37        138.93         8.81 o                         
   4   4  17        429.78        416.84        16.79 o                         
   5   4  17         30.44         27.47         4.97 o                         
   6   4  17         69.11         68.67         5.99 o                         
   7   4  17        154.39        159.69         7.77 o                         
   8   4  17         97.70         94.50         6.86 o                         
   9   4  17        158.98        148.21         6.50 o                         
   1   5  17       1575.27       1565.76        37.71 o                         
   2   5  17        216.30        207.67         8.96 o                         
   3   5  17        338.44        358.70        11.20 o                         
   4   5  17         28.31         35.63         4.20 o                         
   5   5  17        262.60        267.36        15.12 o                         
   6   5  17         33.63         29.78         6.47 o                         
   7   5  17        522.45        512.03        28.49 o                         
   8   5  17         54.20         52.78         4.24 o                         
   0   6  17        255.83        255.53        12.16 o                         
   1   6  17         31.20         23.16         3.02 o                         
   2   6  17         46.19         59.10         4.43 o                         
   3   6  17          5.52          5.06         2.69 o                         
   4   6  17          0.37          0.87         2.25 o                         
   5   6  17         41.38         42.85         3.85 o                         
   6   6  17          1.35          2.51         2.27 o                         
   1   7  17        842.42        838.41        16.94 o                         
   2   7  17        156.83        137.96         6.52 o                         
   3   7  17         15.55         16.45         3.86 o                         
   4   7  17         18.75         13.26         2.54 o                         
   0   0  18       1030.49        946.53        41.90 o                         
   1   0  18         11.98         14.68         3.07 o                         
   2   0  18       1285.24       1301.52        28.23 o                         
   3   0  18        212.85        197.21        10.73 o                         
   4   0  18       1331.51       1317.28        41.20 o                         
   5   0  18       1212.60       1289.09        40.67 o                         
   6   0  18       1802.11       2004.98        56.95 o                         
   7   0  18        527.68        584.13        19.79 o                         
   8   0  18       2686.03       3066.48        79.78 o                         
   9   0  18         19.96         26.68         5.40 o                         
  10   0  18        788.74        879.87        44.59 o                         
   1   1  18         57.02         67.55         3.48 o                         
   2   1  18        136.39        131.24         5.27 o                         
   3   1  18        115.44        112.40         5.19 o                         
   4   1  18         70.66         57.02         4.08 o                         
   5   1  18        334.24        329.05        10.95 o                         
   6   1  18        403.47        424.42        11.68 o                         
   7   1  18        179.84        189.54         6.92 o                         
   8   1  18        121.55        128.27         5.70 o                         
   9   1  18          0.05          1.30         3.07 o                         
  10   1  18         54.84         47.77         3.25 o                         
   0   2  18        110.46        120.63        10.44 o                         
   1   2  18         14.92          9.83         3.38 o                         
   2   2  18          1.27          4.23         3.00 o                         
   3   2  18        120.99         91.52         7.22 o                         
   4   2  18          1.49         -1.06         5.95 o                         
   5   2  18         29.18         38.57         6.75 o                         
   6   2  18        648.58        672.94        27.81 o                         
   7   2  18        130.14        109.00         7.29 o                         
   8   2  18       1704.03       1761.71        39.29 o                         
   9   2  18         62.16         63.72         5.93 o                         
  10   2  18        643.52        585.51        22.34 o                         
   1   3  18        926.68        982.36        28.03 o                         
   2   3  18        466.90        460.41        14.99 o                         
   3   3  18         79.20         89.50        10.96 o                         
   4   3  18        311.64        279.95        13.11 o                         
   5   3  18          3.42          1.64         3.47 o                         
   6   3  18        783.05        863.13        29.71 o                         
   7   3  18         55.40         54.62         5.67 o                         
   8   3  18         47.13         49.73         4.80 o                         
   9   3  18          9.13         11.21         3.38 o                         
   0   4  18        320.68        328.16        24.49 o                         
   1   4  18         24.82         32.74         4.78 o                         
   2   4  18        211.41        190.37         9.12 o                         
   3   4  18        378.33        379.62        13.34 o                         
   4   4  18        872.71        875.25        23.45 o                         
   5   4  18          4.71          2.50         3.22 o                         
   6   4  18        123.03        133.92         7.25 o                         
   7   4  18        210.49        202.02         9.50 o                         
   8   4  18        505.85        495.04        14.68 o                         
   9   4  18         35.85         26.22         5.75 o                         
   1   5  18         15.67         20.18         4.35 o                         
   2   5  18         54.04         49.76         5.04 o                         
   3   5  18        481.99        497.87        19.75 o                         
   4   5  18        277.71        274.94         9.25 o                         
   5   5  18         46.01         45.12         4.70 o                         
   6   5  18        224.91        212.86        12.23 o                         
   7   5  18          9.50         12.91         2.59 o                         
   0   6  18         95.20        106.49         7.42 o                         
   1   6  18         15.72         12.54         2.65 o                         
   2   6  18        144.46        157.52         8.85 o                         
   3   6  18          0.41         -0.84         2.37 o                         
   4   6  18        282.18        273.07        16.29 o                         
   5   6  18          1.44          0.73         3.02 o                         
   6   6  18        102.16         92.58        10.31 o                         
   1   7  18         25.26         28.47         2.57 o                         
   2   7  18         17.78         18.74         2.06 o                         
   3   7  18         38.95         32.33         4.81 o                         
   1   1  19       1055.65       1054.02        15.55 o                         
   2   1  19        268.30        271.48         7.62 o                         
   3   1  19        644.37        639.20        13.79 o                         
   4   1  19        384.43        348.99        10.55 o                         
   5   1  19        206.21        193.46         8.23 o                         
   6   1  19        290.29        338.51        10.14 o                         
   7   1  19        718.89        758.96        16.07 o                         
   8   1  19         19.49         19.42         2.82 o                         
   9   1  19        879.66        922.84        21.86 o                         
  10   1  19        176.86        169.32         5.78 o                         
   0   2  19        800.87        882.31        32.06 o                         
   1   2  19        150.38        147.59         7.90 o                         
   2   2  19        791.43        830.68        40.63 o                         
   3   2  19         22.92         22.62         5.69 o                         
   4   2  19        426.64        389.68        15.60 o                         
   5   2  19         38.30         37.94         6.15 o                         
   6   2  19          4.44          3.01         3.51 o                         
   7   2  19         36.07         47.27         6.43 o                         
   8   2  19         38.64         50.69         5.64 o                         
   9   2  19          9.84         11.72         4.27 o                         
   1   3  19        460.46        472.12        17.47 o                         
   2   3  19          0.04         -0.55         4.44 o                         
   3   3  19        537.49        556.81        17.31 o                         
   4   3  19         66.71         61.54         6.43 o                         
   5   3  19        488.39        488.72        30.37 o                         
   6   3  19         23.37         32.78         6.11 o                         
   7   3  19        279.89        273.12        13.44 o                         
   8   3  19        153.70        153.48         7.52 o                         
   9   3  19        417.19        373.40        11.42 o                         
   0   4  19        185.43        178.51        14.68 o                         
   1   4  19        263.92        272.99        12.15 o                         
   2   4  19          0.87          4.92         4.64 o                         
   3   4  19         17.05         13.39         3.50 o                         
   4   4  19          7.48          6.82         3.75 o                         
   5   4  19          1.45          0.16         2.91 o                         
   6   4  19         16.19         22.19         5.38 o                         
   7   4  19          6.67          7.22         2.76 o                         
   8   4  19         31.96         25.11         4.41 o                         
   1   5  19        145.72        156.06         9.54 o                         
   2   5  19        123.88        106.95         7.80 o                         
   3   5  19        329.07        350.81        12.85 o                         
   4   5  19         18.01         22.07         3.20 o                         
   5   5  19        243.50        241.35        11.36 o                         
   6   5  19         26.25         30.01         4.88 o                         
   7   5  19        227.08        179.96        10.43 o                         
   0   6  19         40.94         50.37         5.04 o                         
   1   6  19          4.73          3.54         2.04 o                         
   2   6  19         40.53         34.42         4.21 o                         
   3   6  19          3.52          3.78         2.30 o                         
   4   6  19          0.23          5.14         2.10 o                         
   5   6  19          2.53          0.16         1.86 o                         
   1   7  19         99.33         87.65         6.44 o                         
   2   7  19         75.72         65.67         8.14 o                         
   0   0  20        911.22        917.23        38.96 o                         
   1   0  20        240.91        230.12        11.80 o                         
   2   0  20        544.80        537.52        19.94 o                         
   3   0  20        431.88        492.62        22.82 o                         
   4   0  20        716.83        711.46        32.46 o                         
   5   0  20        359.07        342.64        17.13 o                         
   6   0  20        425.46        429.97        19.24 o                         
   7   0  20         49.50         52.39         6.97 o                         
   8   0  20       1089.21       1305.70        38.06 o                         
   9   0  20        158.34        138.54        13.64 o                         
   1   1  20        348.61        353.12        12.66 o                         
   2   1  20          8.24          9.61         2.90 o                         
   3   1  20         39.26         31.54         3.94 o                         
   4   1  20        112.74        104.54         5.88 o                         
   5   1  20          7.41          7.13         2.92 o                         
   6   1  20          5.26          4.39         2.95 o                         
   7   1  20          2.75         -1.26         2.63 o                         
   8   1  20         46.99         53.16         3.82 o                         
   9   1  20          8.42          5.52         2.38 o                         
   0   2  20        420.64        442.39        23.91 o                         
   1   2  20        197.88        210.05        11.26 o                         
   2   2  20       1404.14       1577.52        46.76 o                         
   3   2  20          4.57          1.61         3.97 o                         
   4   2  20        528.04        548.41        17.21 o                         
   5   2  20          1.38         -1.92         4.17 o                         
   6   2  20        511.87        558.84        16.74 o                         
   7   2  20          2.95          0.68         4.25 o                         
   8   2  20        563.57        593.40        24.79 o                         
   9   2  20         15.90         19.00         9.49 o                         
   1   3  20          0.09          4.08         3.84 o                         
   2   3  20         30.45         37.23         6.43 o                         
   3   3  20          2.66          2.93         3.80 o                         
   4   3  20        101.58        102.13         9.29 o                         
   5   3  20         38.65         36.02         5.13 o                         
   6   3  20         31.29         37.26         6.37 o                         
   7   3  20         17.18         21.56         4.54 o                         
   8   3  20          0.10          3.00         3.90 o                         
   0   4  20        197.32        191.59        12.96 o                         
   1   4  20         33.45         41.48         6.14 o                         
   2   4  20        670.42        714.74        21.60 o                         
   3   4  20         46.41         42.37         5.03 o                         
   4   4  20        387.81        392.99        17.38 o                         
   5   4  20         46.84         53.37         5.45 o                         
   6   4  20        439.13        451.61        17.68 o                         
   7   4  20        217.27        206.46         8.23 o                         
   8   4  20        204.73        156.75         9.12 o                         
   1   5  20        105.48         89.28         8.89 o                         
   2   5  20          4.88          3.55         3.25 o                         
   3   5  20        289.70        311.87        14.40 o                         
   4   5  20        113.71        113.99         6.49 o                         
   5   5  20          6.63          1.52         2.41 o                         
   6   5  20         89.44         82.67         5.43 o                         
   0   6  20        895.52        830.22        38.79 o                         
   1   6  20        124.30        108.99         6.48 o                         
   2   6  20         99.60         98.21         6.01 o                         
   3   6  20          3.66          4.90         2.06 o                         
   4   6  20        419.93        394.32        12.52 o                         
   1   1  21        806.69        776.48        26.32 o                         
   2   1  21        904.22        882.82        18.02 o                         
   3   1  21       1847.62       1876.74        28.19 o                         
   4   1  21          0.55         -1.88         2.75 o                         
   5   1  21        404.28        393.16        12.05 o                         
   6   1  21         15.29         11.78         2.91 o                         
   7   1  21        271.11        306.07        13.19 o                         
   8   1  21        140.09        157.38         7.51 o                         
   9   1  21        331.53        305.76        11.16 o                         
   0   2  21         10.51          1.75         5.74 o                         
   1   2  21        223.39        240.99        12.07 o                         
   2   2  21         62.38         71.37         9.75 o                         
   3   2  21         49.37         47.87         5.41 o                         
   4   2  21        131.57        115.37         7.26 o                         
   5   2  21          0.58         -0.79         3.97 o                         
   6   2  21         14.25         12.68         3.62 o                         
   7   2  21         93.79         91.99         7.44 o                         
   8   2  21        107.02        141.30         9.86 o                         
   1   3  21        823.86        921.69        30.91 o                         
   2   3  21         14.66          8.76         4.56 o                         
   3   3  21        615.19        671.17        21.43 o                         
   4   3  21        168.38        171.95        11.31 o                         
   5   3  21        413.30        400.46        19.29 o                         
   6   3  21          4.31         -0.94         3.62 o                         
   7   3  21        310.32        332.20        19.30 o                         
   8   3  21        179.82        188.66        13.52 o                         
   0   4  21          5.92          2.96         3.86 o                         
   1   4  21          0.22         -0.59         3.21 o                         
   2   4  21        117.20         96.49         8.27 o                         
   3   4  21          4.60          4.39         2.57 o                         
   4   4  21        136.39        145.97         8.33 o                         
   5   4  21          2.36          3.16         2.53 o                         
   6   4  21          7.26          5.36         2.20 o                         
   7   4  21         37.00         36.81         3.24 o                         
   1   5  21        423.52        393.96        15.81 o                         
   2   5  21         15.84         13.71         3.63 o                         
   3   5  21        211.47        219.20         9.84 o                         
   4   5  21          8.70          9.07         2.17 o                         
   5   5  21        221.56        220.59        11.04 o                         
   6   5  21         89.95         81.28         8.05 o                         
   0   6  21          0.58          0.88         2.52 o                         
   1   6  21          0.91          1.03         1.99 o                         
   2   6  21          1.17          4.88         5.34 o                         
   3   6  21          4.45         -0.42         2.05 o                         
   0   0  22          4.59        -10.60        12.99 o                         
   1   0  22        602.21        533.21        29.39 o                         
   2   0  22        618.76        609.87        24.42 o                         
   3   0  22        122.48        125.33         9.36 o                         
   4   0  22       1341.44       1501.26        39.58 o                         
   5   0  22        999.87       1053.69        29.95 o                         
   6   0  22        260.85        266.10        12.13 o                         
   7   0  22        309.65        359.98        18.66 o                         
   8   0  22         60.20         60.25         5.08 o                         
   9   0  22        137.05         98.62        12.00 o                         
   1   1  22        180.22        179.61         8.13 o                         
   2   1  22        183.65        166.78         7.68 o                         
   3   1  22         68.87         63.08         4.91 o                         
   4   1  22         16.74         12.40         3.21 o                         
   5   1  22         32.51         33.09         3.60 o                         
   6   1  22          2.77          1.98         2.35 o                         
   7   1  22         44.45         47.65         3.70 o                         
   8   1  22          7.35          3.68         1.75 o                         
   0   2  22        152.11        212.07        15.98 o                         
   1   2  22         42.06         53.55         7.22 o                         
   2   2  22        780.57        870.42        25.68 o                         
   3   2  22         42.74         42.70         6.25 o                         
   4   2  22       1122.88       1137.40        27.33 o                         
   5   2  22         77.12         67.25         6.87 o                         
   6   2  22         67.56         65.04         6.48 o                         
   7   2  22         86.69         96.44         8.44 o                         
   8   2  22        207.57        218.08        17.55 o                         
   1   3  22          0.22          2.54         4.29 o                         
   2   3  22         36.71         25.31         4.58 o                         
   3   3  22         11.81         10.80         4.49 o                         
   4   3  22          4.35         12.39         4.30 o                         
   5   3  22          0.69          5.27         3.21 o                         
   6   3  22        292.35        295.99        12.93 o                         
   7   3  22         48.07         52.33         6.78 o                         
   0   4  22        201.86        192.11        13.80 o                         
   1   4  22          0.55          1.60         3.06 o                         
   2   4  22        178.50        198.06         8.31 o                         
   3   4  22        247.85        240.85         8.91 o                         
   4   4  22        138.43        139.29         6.82 o                         
   5   4  22         70.10         59.31         4.12 o                         
   6   4  22        104.24         95.07         5.21 o                         
   1   5  22        144.11        142.40         8.75 o                         
   2   5  22          6.23          4.24         2.65 o                         
   3   5  22        215.58        192.62         9.10 o                         
   4   5  22         83.21         81.65         7.27 o                         
   5   5  22          0.05         -2.18         2.18 o                         
   0   6  22        318.85        275.05        32.22 o                         
   1   6  22          0.58          0.56         2.59 o                         
   2   6  22        123.50        103.14        10.11 o                         
   1   1  23        377.38        375.40        17.22 o                         
   2   1  23        205.63        173.47         9.08 o                         
   3   1  23       1359.95       1399.48        34.77 o                         
   4   1  23         12.44         17.46         2.89 o                         
   5   1  23         94.44         85.17         4.43 o                         
   6   1  23          2.52          4.46         2.05 o                         
   7   1  23        337.84        348.97         9.54 o                         
   8   1  23          1.27         -0.78         1.86 o                         
   0   2  23        414.57        389.89        30.98 o                         
   1   2  23          8.03         10.97         4.76 o                         
   2   2  23         65.89         64.19         9.34 o                         
   3   2  23         13.86          9.81         3.72 o                         
   4   2  23          0.76          0.22         4.23 o                         
   5   2  23         78.86         79.89         7.13 o                         
   6   2  23         18.80         19.43         5.44 o                         
   7   2  23        241.33        241.09        12.90 o                         
   1   3  23        506.25        627.22        22.86 o                         
   2   3  23          2.53          1.73         3.46 o                         
   3   3  23        245.14        243.91        12.82 o                         
   4   3  23        110.36         93.21         7.55 o                         
   5   3  23        333.49        342.58        16.43 o                         
   6   3  23          7.72          2.96         2.71 o                         
   7   3  23         97.62         89.47         4.53 o                         
   0   4  23         93.36         83.99        11.14 o                         
   1   4  23         13.05          5.02         3.39 o                         
   2   4  23          2.18          2.55         2.55 o                         
   3   4  23          4.58          2.57         2.43 o                         
   4   4  23         75.69         72.51         4.75 o                         
   5   4  23          7.19          7.05         2.01 o                         
   6   4  23         33.52         29.91         3.17 o                         
   1   5  23        236.47        210.42        11.29 o                         
   2   5  23          1.31         -1.89         1.89 o                         
   3   5  23        106.25         94.82         5.64 o                         
   4   5  23         14.06          6.41         4.19 o                         
   0   0  24       2811.26       2631.64       123.93 o                         
   1   0  24         54.29         36.65        10.85 o                         
   2   0  24        715.18        762.82        57.12 o                         
   3   0  24          3.46          2.49         4.15 o                         
   4   0  24       1288.04       1421.54        41.65 o                         
   5   0  24         71.79         75.38         6.35 o                         
   6   0  24         17.47         18.67         3.63 o                         
   7   0  24        267.28        301.99        20.96 o                         
   1   1  24         10.10         10.93         3.20 o                         
   2   1  24         20.14         15.07         2.78 o                         
   3   1  24        126.93        127.19         6.20 o                         
   4   1  24         26.50         19.83         3.32 o                         
   5   1  24          0.06         -1.43         2.17 o                         
   6   1  24          0.96          2.57         2.09 o                         
   7   1  24          0.70          1.15         1.63 o                         
   0   2  24       1672.23       1908.42        91.06 o                         
   1   2  24          1.53         -4.25         4.48 o                         
   2   2  24       1869.44       2039.19        52.32 o                         
   3   2  24          2.10          4.66         3.11 o                         
   4   2  24        728.83        707.92        39.83 o                         
   5   2  24          0.01          0.32         2.91 o                         
   6   2  24        127.90        123.17        18.53 o                         
   7   2  24          0.14          1.48         3.37 o                         
   1   3  24         59.72         66.72         6.79 o                         
   2   3  24        245.31        244.39        12.36 o                         
   3   3  24          1.25         -0.02         4.24 o                         
   4   3  24          7.27          9.34         3.18 o                         
   5   3  24          2.30          3.52         2.72 o                         
   6   3  24         91.74         81.01         4.46 o                         
   0   4  24        151.62        163.98        11.15 o                         
   1   4  24          0.03          0.86         2.33 o                         
   2   4  24        916.41        877.36        37.94 o                         
   3   4  24         53.53         59.72         4.11 o                         
   4   4  24        167.27        158.25         5.96 o                         
   5   4  24         41.21         33.59         3.29 o                         
   1   5  24         34.49         25.22         2.87 o                         
   2   5  24         68.03         48.64         4.65 o                         
   1   1  25        409.88        461.29        13.35 o                         
   2   1  25          0.66          2.97         2.57 o                         
   3   1  25        542.26        582.22        16.65 o                         
   4   1  25          1.66          2.89         2.21 o                         
   5   1  25         35.19         32.32         2.88 o                         
   6   1  25          5.89          7.20         2.03 o                         
   0   2  25         62.70         77.50        12.74 o                         
   1   2  25          4.15         13.84        10.48 o                         
   2   2  25        114.95        124.16        16.31 o                         
   3   2  25         70.10         83.64         6.82 o                         
   4   2  25          3.52          1.90         3.39 o                         
   5   2  25         80.88         75.88         5.77 o                         
   6   2  25          1.44          0.55         3.09 o                         
   1   3  25        227.56        261.06        14.69 o                         
   2   3  25          9.69          2.89         4.77 o                         
   3   3  25        262.84        292.31        12.57 o                         
   4   3  25         10.28         18.18         2.46 o                         
   5   3  25        158.72        154.24         6.28 o                         
   0   4  25         11.32         18.32         4.07 o                         
   1   4  25         45.79         36.30         5.60 o                         
   2   4  25          0.64          1.18         1.78 o                         
   3   4  25          5.65          8.17         2.58 o                         
   0   0  26        281.13        324.38        26.38 o                         
   1   0  26          1.11          0.29         7.11 o                         
   2   0  26        738.30        850.16        31.70 o                         
   3   0  26          3.20          0.97         3.31 o                         
   4   0  26        625.89        799.82        29.09 o                         
   5   0  26        222.51        253.37        15.70 o                         
   6   0  26          2.69          5.32         2.92 o                         
   1   1  26          3.53          4.76         2.33 o                         
   2   1  26          7.02          4.15         2.35 o                         
   3   1  26         20.76         23.74         3.29 o                         
   4   1  26         46.31         50.17         3.49 o                         
   5   1  26          8.78          7.50         1.74 o                         
   0   2  26        732.74        858.09        46.11 o                         
   1   2  26         10.67         25.07         7.48 o                         
   2   2  26        916.76       1078.86        38.53 o                         
   3   2  26         36.75         43.50         6.29 o                         
   4   2  26        535.06        602.20        23.30 o                         
   5   2  26        173.28        181.48         9.76 o                         
   1   3  26         70.17         91.97         6.53 o                         
   2   3  26         62.85         65.99         6.83 o                         
   3   3  26         33.65         34.83         4.55 o                         
   4   3  26          4.97          3.30         2.11 o                         
   0   4  26        235.39        176.74         9.38 o                         
   1   4  26          1.16          0.57         1.26 o                         
   2   4  26        223.56        216.58        27.74 o                         
   1   1  27        186.11        178.89         6.78 o                         
   2   1  27         12.09         24.62         2.56 o                         
   3   1  27        298.77        283.92         8.25 o                         
   4   1  27          0.19         -1.44         1.44 o                         
   0   2  27         15.91         20.79         6.25 o                         
   1   2  27          2.54          0.72         3.42 o                         
   2   2  27         84.07        103.63         8.08 o                         
   3   2  27          2.35          3.34         2.77 o                         
   4   2  27         76.01        100.27         9.70 o                         
   1   3  27         89.66         80.17         5.41 o                         
   2   3  27          0.02          2.43         2.41 o                         
   0   0  28         35.43         46.52         5.98 o                         
   1   0  28         27.36         28.71         4.03 o                         
   2   0  28        303.94        303.94        12.03 o                         
   3   0  28         12.40         16.29         2.94 o                         
   4   0  28          1.26          5.67         3.12 o                         
   1   1  28          9.42         12.92         1.77 o                         
   2   1  28          8.00          8.47         1.59 o                         
   3   1  28          2.77          2.88         1.34 o                         
   0   2  28        186.22        170.94        14.14 o                         
   1   2  28          1.10          0.04         2.56 o                         
   2   2  28        215.86        169.66         7.61 o                         
                                                                                
